# Supplementary material for: Impact of Intramammary Treatment on Gene Expression Profiles in Bovine Escherichia coli Mastitis
Source: PLoS One. 2014 Jan 14;9(1):e85579. doi: 10.1371/journal.pone.0085579 (PMC3891811; doi:10.1371/journal.pone.0085579)
Supplement: Table S1 — List of DE genes in CNT compared to NC quarters 24 h post challenge. (XLSX) [file pone.0085579.s001.xlsx]

## Sheet: DEcontrol24
	ID	logFC	AveExpr	t	P.Value	adj.P.Val	B	Name
736	Bt.12553.1.S1_at	6.77289	9.45227	6.59637	8.09616e-05	0.0118369	1.98075	haptoglobin
1757	Bt.16201.1.S1_at	5.52574	7.99866	9.42691	4.22959e-06	0.00331677	4.75548	S100 calcium binding protein A9
1473	Bt.155.1.S1_at	5.31858	8.73374	4.37618	0.00159954	0.0483929	-0.972943	interleukin 8
6316	Bt.357.1.S1_at	4.78536	8.81497	7.0071	5.00661e-05	0.00942407	2.446	S100 calcium binding protein A12 (calgranulin C)
8366	Bt.9360.1.S1_at	4.68048	9.99419	9.0953	5.74747e-06	0.00365974	4.47792	S100 calcium binding protein A8
8616	Bt.9974.1.S1_at	4.64582	7.21236	7.99042	1.71163e-05	0.00641936	3.46805	chemokine (C-C motif) ligand 3
5459	Bt.278.1.S1_at	4.5456	11.7126	6.00601	0.00016758	0.0176286	1.26927	serum amyloid A 3
917	Bt.13125.1.S1_s_at	4.47211	7.59007	6.34828	0.000109319	0.0140744	1.68804	defensin, beta 1
6529	Bt.4199.1.S1_at	4.13127	8.08938	13.8901	1.38212e-07	0.000397407	7.61356	interleukin 1 receptor antagonist
3732	Bt.22322.1.S1_at	4.09559	6.81047	11.6182	6.82132e-07	0.00147102	6.33963	serum amyloid A-like; similar to serum amyloid A1 preproprotein
1829	Bt.16453.1.A1_at	4.05825	8.14454	8.36635	1.16588e-05	0.00591581	3.82708	solute carrier family 6 (amino acid transporter), member 14
1682	Bt.16048.1.S1_at	3.85	9.10831	7.0038	5.02559e-05	0.00942407	2.44236	serglycin
1102	Bt.13542.1.S1_at	3.84274	10.146	14.0893	1.21553e-07	0.000397407	7.71087	complement factor B
3656	Bt.22116.1.A1_at	3.43302	11.7478	11.2829	8.8365e-07	0.00152447	6.12259	interleukin 18 binding protein
4096	Bt.2334.1.S1_at	3.38537	8.47301	4.7798	0.000883089	0.0380195	-0.37935	CD68 molecule
7672	Bt.7165.1.S1_at	3.31937	7.65528	6.37985	0.000105175	0.0138863	1.72578	chemokine (C-X-C motif) ligand 5
5991	Bt.29351.1.A1_at	3.26249	8.97795	8.09236	1.54028e-05	0.0063269	3.56705	protease, serine, 22
8539	Bt.9774.1.S1_a_at	3.24751	10.1004	9.80015	3.0266e-06	0.00322138	5.05496	hypothetical LOC614805
4292	Bt.2408.1.S1_s_at	3.24421	9.70285	5.47415	0.000335759	0.0251849	0.583031	chemokine (C-C motif) ligand 2
4718	Bt.2519.1.S1_at	3.2211	7.58221	8.58464	9.38629e-06	0.00506038	4.02809	plasminogen activator, urokinase
8420	Bt.9504.1.A1_at	3.16153	7.27003	9.68196	3.36105e-06	0.00322138	4.96156	chemokine (C-C motif) ligand 4
3128	Bt.209.3.S1_at	3.08776	8.30234	5.58005	0.000291464	0.0232793	0.723178	lysozyme (renal amyloidosis)
7639	Bt.7066.1.S1_at	3.03507	7.93177	4.81003	0.000845458	0.0377872	-0.335884	arachidonate 5-lipoxygenase-activating protein
989	Bt.13293.1.S1_at	2.98174	8.6673	4.7632	0.000904505	0.0380195	-0.403271	CD48 molecule
150	Bt.10398.1.S1_at	2.9198	9.62562	6.8398	6.0745e-05	0.0100767	2.25935	pentraxin-related gene, rapidly induced by IL-1 beta
3358	Bt.21431.1.S1_at	2.89349	7.41195	6.0159	0.000165489	0.0176235	1.28162	lymphotoxin beta (TNF superfamily, member 3)
1296	Bt.14005.1.S1_at	2.89212	7.89737	4.51231	0.0013057	0.0445547	-0.770017	CD53 molecule
1136	Bt.13628.1.S1_at	2.79767	8.13713	5.53798	0.000308259	0.0239553	0.667706	transglutaminase 3 (E polypeptide, protein-glutamine-gamma-glutamyltransferase)
7058	Bt.5362.1.S1_at	2.79104	7.37375	9.98246	2.58011e-06	0.00317944	5.19646	serpin peptidase inhibitor, clade A (alpha-1 antiproteinase, antitrypsin), member 3
2118	Bt.17571.1.A1_at	2.70657	7.7916	5.02718	0.00062077	0.032651	-0.0278258	spleen focus forming virus (SFFV) proviral integration oncogene spi1
3625	Bt.22050.1.S1_at	2.70506	7.74136	5.66059	0.000262006	0.0225144	0.828583	hemopoietic cell kinase
3028	Bt.20596.1.S1_at	2.69336	7.70522	9.06029	5.93975e-06	0.00365974	4.44796	myelin protein zero-like 2
4002	Bt.23042.1.S1_at	2.67352	11.7155	6.94763	5.36077e-05	0.00943714	2.3801	metallothionein 1E
4483	Bt.24600.1.S1_at	2.59999	8.67532	7.77714	2.14153e-05	0.00710494	3.25682	apoptosis-associated tyrosine kinase
7143	Bt.5538.1.S1_at	2.52543	9.47107	9.48516	4.01147e-06	0.00331677	4.80311	UDP-glucose dehydrogenase
7865	Bt.784.1.A1_at	2.49754	7.20834	5.82317	0.00021188	0.0202214	1.03828	Src-like-adaptor
5361	Bt.27361.1.A1_at	2.49639	11.2689	8.21227	1.36233e-05	0.00614299	3.68193	tumor necrosis factor receptor superfamily, member 6b, decoy
8056	Bt.8544.1.S1_at	2.48889	6.96283	5.60546	0.000281802	0.0230204	0.756539	CD69 molecule
1669	Bt.16018.1.S1_a_at	2.46835	9.4096	5.91794	0.000187518	0.0188085	1.15865	caspase 4, apoptosis-related cysteine peptidase
7948	Bt.8140.1.S1_at	2.4261	7.51732	5.21157	0.000480093	0.0276086	0.227973	Fc fragment of IgE, high affinity I, receptor for; gamma polypeptide
1302	Bt.14020.1.S1_at	2.4254	7.09904	8.69701	8.40937e-06	0.00483595	4.12949	leucine-rich alpha-2-glycoprotein 1
7912	Bt.8022.1.S1_at	2.42418	12.1676	6.49486	9.14605e-05	0.0125228	1.86207	cathepsin C
653	Bt.12304.1.S1_at	2.41922	8.61929	4.79606	0.000862622	0.0379642	-0.355943	ISG15 ubiquitin-like modifier
8471	Bt.9605.1.S1_at	2.36826	8.5403	7.31128	3.55196e-05	0.00828086	2.77559	membrane-spanning 4-domains, subfamily A, member 8B
6999	Bt.5238.1.S1_at	2.34735	10.797	5.2132	0.000479012	0.0276086	0.230217	similar to chitinase 3-like 1; chitinase 3-like 1 (cartilage glycoprotein-39)
6857	Bt.4898.1.S1_at	2.29048	8.30739	4.56062	0.00121574	0.043458	-0.698668	brain abundant, membrane attached signal protein 1
7565	Bt.6817.1.S1_at	2.26622	9.35374	5.59289	0.00028654	0.0231	0.740039	tumor necrosis factor receptor superfamily, member 1B
6144	Bt.3046.2.S1_at	2.25297	7.33917	4.35868	0.00164215	0.0483929	-0.99923	ficolin B
1592	Bt.15808.1.S1_at	2.23913	7.0779	6.13788	0.000141893	0.0161048	1.43269	membrane-associated ring finger (C3HC4) 3
4555	Bt.24760.1.S1_at	2.20102	7.96495	5.07924	0.000577038	0.0311095	0.0449393	similar to immunoglobulin-like transcript 5 protein
98	Bt.10185.1.S1_at	2.11255	7.66077	7.18238	4.10282e-05	0.00903899	2.63744	thioesterase superfamily member 4
6734	Bt.4675.1.S1_a_at	2.09536	7.59669	7.612	2.55546e-05	0.00758885	3.0894	myxovirus (influenza virus) resistance 1, interferon-inducible protein p78 (mouse)
3924	Bt.22692.1.A1_at	2.0839	7.90626	5.96758	0.000175985	0.018072	1.22113	interleukin 6 receptor
6571	Bt.4285.1.S1_at	2.06742	9.39565	4.46643	0.00139773	0.045876	-0.838103	CD14 molecule
1673	Bt.16024.1.S1_at	2.03143	9.00161	7.03713	4.83751e-05	0.00942407	2.4791	sema domain, immunoglobulin domain (Ig), transmembrane domain (TM) and short cytoplasmic domain, (semaphorin) 4D
1726	Bt.16123.2.S1_a_at	2.00994	8.44496	4.62672	0.00110319	0.0417937	-0.601593	serum/glucocorticoid regulated kinase 1
1568	Bt.15751.1.S1_at	1.98393	9.0113	6.84796	6.01703e-05	0.0100767	2.26855	adenosine monophosphate deaminase 2
2847	Bt.20286.1.S1_at	1.97087	8.82248	4.55034	0.00123432	0.043458	-0.713826	phosphodiesterase 4B, cAMP-specific
8370	Bt.9379.1.S1_at	1.96133	8.15056	7.17014	4.15981e-05	0.00903899	2.62421	monoamine oxidase A
8502	Bt.9675.1.S1_at	1.91472	8.19503	4.64489	0.00107424	0.041184	-0.57503	ENSBTAG00000039504
8079	Bt.8624.1.S1_at	1.89272	11.4934	5.9894	0.000171158	0.0177881	1.24849	arginase, type II
6577	Bt.4303.1.S1_at	1.89242	8.04159	6.06082	0.000156339	0.0175141	1.33751	adenosine deaminase
6378	Bt.3809.1.S1_at	1.87509	9.96999	5.18957	0.000494909	0.0280861	0.197746	lactate dehydrogenase A
7131	Bt.552.1.S1_at	1.87267	8.07279	7.36933	3.33065e-05	0.00820863	2.83708	chemokine (C-C motif) ligand 5
7267	Bt.5970.1.S1_a_at	1.86432	12.3728	7.16341	4.19151e-05	0.00903899	2.61692	S100 calcium binding protein A2
6682	Bt.4558.1.S1_at	1.84592	8.25865	4.78491	0.000876602	0.0379978	-0.37199	cytochrome b-245, beta polypeptide
301	Bt.11088.1.S1_a_at	1.83626	7.91708	5.71708	0.000243273	0.0221934	0.901901	CD97 molecule
761	Bt.12610.1.A1_at	1.78031	7.28968	4.37026	0.00161382	0.0483929	-0.981833	interleukin 12A (natural killer cell stimulatory factor 1, cytotoxic lymphocyte maturation factor 1, p35)
422	Bt.11413.1.S1_at	1.77597	8.22566	6.37155	0.000106248	0.0138863	1.71587	RAB7B, member RAS oncogene family
2616	Bt.1974.1.S1_at	1.77167	10.3873	4.71598	0.00096854	0.0388203	-0.471571	RAS-like, family 11, member B
6996	Bt.5229.1.S1_at	1.7711	6.36499	4.51122	0.00130781	0.0445547	-0.771634	serpin peptidase inhibitor, clade E (nexin, plasminogen activator inhibitor type 1), member 1
6696	Bt.4588.1.S1_at	1.77048	7.00795	4.72372	0.000957725	0.0386044	-0.460356	pleckstrin homology domain containing, family O member 2
779	Bt.12645.1.S1_at	1.76865	9.08767	5.64847	0.000266226	0.0225144	0.812784	RAB15, member RAS onocogene family
8306	Bt.9211.1.S1_at	1.76549	7.92155	4.59494	0.00115584	0.0426081	-0.64818	amyloid beta (A4) precursor protein-binding, family B, member 1 interacting protein
6327	Bt.3624.1.S1_at	1.74817	9.4697	6.70591	7.10806e-05	0.011148	2.10715	proteasome (prosome, macropain) subunit, beta type, 10
7227	Bt.5774.1.S1_at	1.73895	9.17075	5.05692	0.000595365	0.0318982	0.0138	v-ets erythroblastosis virus E26 oncogene homolog 2 (avian)
7813	Bt.7625.1.S1_a_at	1.73573	11.5536	6.97439	5.19815e-05	0.00943714	2.40981	neutrophil cytosolic factor 4, 40kDa
3403	Bt.21539.1.S1_at	1.72973	9.45523	4.52735	0.00127696	0.0444156	-0.747775	family with sequence similarity 49, member B
1107	Bt.13553.1.S1_at	1.72971	9.94048	5.24913	0.000455879	0.0273084	0.279429	signal peptidase complex subunit 3 homolog (S. cerevisiae)
4617	Bt.24918.1.A1_at	1.72431	9.29175	6.88054	5.79336e-05	0.00999471	2.30516	ferric-chelate reductase 1
4009	Bt.23098.1.S1_at	1.70213	12.3747	4.93473	0.000707434	0.0348705	-0.15808	quiescin Q6 sulfhydryl oxidase 1
4310	Bt.24181.1.S1_at	1.68175	12.7546	7.32319	3.50529e-05	0.00828086	2.78824	lipopolysaccharide binding protein
6447	Bt.3988.1.S1_at	1.66726	11.3546	4.38895	0.00156921	0.0483929	-0.953802	translocator protein (18kDa)
4131	Bt.23504.1.A1_at	1.65943	10.0798	5.47616	0.000334851	0.0251849	0.585716	sulfatase 2
129	Bt.1031.1.S1_at	1.65373	8.95801	4.34124	0.0016858	0.0487944	-1.02547	cathepsin H
7082	Bt.5401.1.S1_at	1.64138	8.53131	6.04648	0.000159199	0.0176057	1.3197	transglutaminase 2 (C polypeptide, protein-glutamine-gamma-glutamyltransferase)
2098	Bt.17465.1.S1_at	1.60069	9.11304	6.15678	0.000138574	0.0161048	1.4559	rhomboid, veinlet-like 2 (Drosophila)
5848	Bt.28750.1.S1_at	1.58209	7.09258	5.31486	0.000416611	0.0272249	0.368931	interleukin 13 receptor, alpha 1
4288	Bt.24069.1.A1_at	1.57871	6.86987	4.38674	0.00157441	0.0483929	-0.957111	C-type lectin domain family 2, member D
2823	Bt.20236.1.S1_at	1.54744	9.24327	6.50881	8.99341e-05	0.0125124	1.87847	ADAMTS-like 4
5234	Bt.27077.1.S1_at	1.5428	7.43667	5.01201	0.00063417	0.0328535	-0.0491041	Duffy blood group, chemokine receptor
1325	Bt.1409.1.S1_at	1.54275	9.00432	4.33561	0.00170015	0.0487944	-1.03394	tubulin polymerization-promoting protein family member 3
6410	Bt.3880.1.S1_at	1.54102	11.0163	5.08905	0.000569171	0.0310738	0.0586081	MARCKS-like 1; similar to MARCKS-related protein (MARCKS-like protein 1) (Macrophage myristoylated alanine-rich C kinase substrate) (Mac-MARCKS) (MacMARCKS) (Brain protein F52)
5498	Bt.27877.1.S1_at	1.51482	7.1566	4.74668	0.000926381	0.0382343	-0.42713	myosin IF
2145	Bt.17672.1.S1_at	1.51042	8.04286	4.55557	0.00122481	0.043458	-0.706102	rho/rac guanine nucleotide exchange factor (GEF) 2
1623	Bt.15886.1.S1_at	1.5057	9.17855	5.25464	0.00045244	0.0273084	0.286955	acyl-CoA synthetase long-chain family member 5
7207	Bt.5717.1.S1_at	1.50019	8.59986	5.17637	0.000504038	0.0282327	0.179563	chromosome 6 open reading frame 115 ortholog
7059	Bt.5362.2.S1_a_at	1.48764	7.32294	6.46853	9.442e-05	0.012726	1.83103	similar to endopin 2C
110	Bt.10236.1.S1_at	1.47546	10.8401	4.97359	0.000669516	0.033972	-0.103158	mesencephalic astrocyte-derived neurotrophic factor
14	AFFX-Bt-gapd-5_at	1.46688	11.3864	4.39025	0.00156614	0.0483929	-0.951848	similar to Glyceraldehyde-3-phosphate dehydrogenase; glyceraldehyde-3-phosphate dehydrogenase
7635	Bt.7043.2.S1_a_at	1.46615	6.9563	6.24761	0.00012376	0.0152508	1.56668	vascular cell adhesion molecule 1
6151	Bt.3071.1.S1_at	1.45581	10.9056	6.03077	0.000162397	0.0176235	1.30015	cytoskeleton-associated protein 4
7260	Bt.5922.1.S1_at	1.42005	9.64246	5.11698	0.000547405	0.0300759	0.0974268	homer homolog 2 (Drosophila)
8195	Bt.8947.1.S1_at	1.4111	10.9562	5.60257	0.000282885	0.0230204	0.752747	legumain
7911	Bt.8015.3.A1_at	1.40969	8.49006	5.54847	0.000303976	0.0238401	0.681562	ribosomal protein S24; similar to ribosomal protein S24
3526	Bt.21852.1.S1_at	1.40854	7.39617	4.56353	0.00121053	0.043458	-0.694376	hypothetical protein LOC510320
214	Bt.10855.1.S1_at	1.40806	11.2154	5.33537	0.000405115	0.0272249	0.396723	regulator of G-protein signaling 2, 24kDa
3063	Bt.2070.1.A1_at	1.40148	7.32053	5.26128	0.000448331	0.0273084	0.296023	dual specificity phosphatase 10
3317	Bt.21342.1.S1_at	1.39662	8.50062	4.4166	0.00150557	0.0477775	-0.91241	S100 calcium binding protein A14
1481	Bt.15534.1.S1_a_at	1.39191	12.9873	5.44981	0.000346931	0.025578	0.550578	tubulin, alpha 1a; tubulin, alpha 1b; similar to alpha-tubulin I; THAP domain containing 7
6751	Bt.471.1.S1_at	1.38806	8.73167	4.75763	0.000911821	0.0380195	-0.411314	thrombomodulin
6413	Bt.3887.1.S1_at	1.38313	7.97032	4.36476	0.0016272	0.0483929	-0.990089	syntaxin 2
3956	Bt.22803.1.S1_at	1.38016	10.0655	5.27996	0.000436986	0.0273084	0.321494	tubulin, beta; similar to tubulin, beta 5
3202	Bt.21055.1.S1_at	1.37976	8.96151	4.70679	0.000981558	0.0388203	-0.484904	MAP kinase interacting serine/threonine kinase 1
3122	Bt.20891.1.S1_at	1.36059	7.17312	5.48021	0.000333039	0.0251849	0.591096	2'-5'-oligoadenylate synthetase 2, 69/71kDa; 2',5'-oligoadenylate synthetase 1, 40/46kDa
7828	Bt.7676.2.S1_a_at	1.34138	11.0316	4.33463	0.00170266	0.0487944	-1.03541	calreticulin
6977	Bt.5183.2.S1_at	1.33716	7.80963	4.51847	0.00129385	0.0445547	-0.760904	tubulin, alpha 4a
7927	Bt.8077.1.S1_at	1.33565	10.8793	5.24019	0.000461518	0.0273931	0.267207	phosphoglycerate kinase 1
8006	Bt.8328.1.S1_at	1.33225	10.148	5.32934	0.000408458	0.0272249	0.388561	solute carrier family 11 (proton-coupled divalent metal ion transporters), member 2
2013	Bt.17151.1.S1_at	1.32234	7.03425	4.60612	0.00113703	0.0422759	-0.631784	leucine rich repeat containing 8 family, member D
6502	Bt.4110.1.S1_at	1.32214	9.11693	4.5638	0.00121005	0.043458	-0.693982	histamine receptor H1
4198	Bt.23659.1.S1_at	1.31845	11.7012	4.81251	0.000842451	0.0377872	-0.332328	solute carrier family 1 (neuronal/epithelial high affinity glutamate transporter, system Xag), member 1
7006	Bt.5259.1.S1_at	1.31844	8.86646	4.42229	0.00149283	0.0476932	-0.903914	XIAP associated factor 1
3940	Bt.22740.1.A1_at	1.31003	7.20568	4.90097	0.000742238	0.0351788	-0.205973	core 1 synthase, glycoprotein-N-acetylgalactosamine 3-beta-galactosyltransferase, 1
2407	Bt.18740.2.S1_at	1.30542	6.80877	5.71348	0.00024442	0.0221934	0.897252	ganglioside induced differentiation associated protein 2
2574	Bt.19581.1.A1_at	1.28877	6.83818	5.30478	0.000422386	0.0273084	0.355257	mitochondrial ribosomal protein S28
7161	Bt.5590.2.S1_at	1.27974	7.682	5.40254	0.000369795	0.0265821	0.487272	protein tyrosine phosphatase, non-receptor type 2
8049	Bt.8496.1.S1_at	1.26689	8.74606	4.90443	0.000738593	0.0351788	-0.201062	GDP-mannose pyrophosphorylase B
8567	Bt.983.1.S1_at	1.25648	11.0308	5.43003	0.000356305	0.0259025	0.524137	hypoxanthine phosphoribosyltransferase 1; similar to Hypoxanthine phosphoribosyltransferase 1; similar to hypoxanthine phosphoribosyltransferase 1
1153	Bt.13679.1.S1_at	1.25149	10.5959	5.00388	0.000641478	0.0328535	-0.0605224	zinc finger protein 207
4790	Bt.25471.1.S1_at	1.25143	7.88798	5.13898	0.00053089	0.0293555	0.127918	similar to MGC165708 protein; ataxin 3
2575	Bt.19581.2.S1_at	1.24114	7.06759	4.42287	0.00149153	0.0476932	-0.903045	mitochondrial ribosomal protein S28
3225	Bt.2110.1.S1_at	1.23874	9.15434	5.30012	0.000425088	0.0273084	0.348923	dipeptidyl-peptidase 3
4121	Bt.2344.1.S1_at	1.23762	10.2846	5.23685	0.000463644	0.0273931	0.262639	presenilin 2 (Alzheimer disease 4)
8058	Bt.8549.2.S1_at	1.23685	8.08634	4.33644	0.00169803	0.0487944	-1.03269	endothelial cell-specific chemotaxis regulator
1231	Bt.13850.3.S1_a_at	1.23062	7.55746	5.03089	0.000617534	0.032651	-0.0226191	lysophospholipase I; similar to Lysophospholipase I
8244	Bt.9081.1.S1_at	1.22995	9.04912	5.00247	0.000642758	0.0328535	-0.0625091	chromosome 1 open reading frame 149 ortholog
2080	Bt.1740.1.S1_at	1.21055	8.70721	4.73415	0.000943338	0.0384196	-0.445243	cysteine-rich with EGF-like domains 2
2155	Bt.17703.2.A1_at	1.20652	8.72161	4.72415	0.000957127	0.0386044	-0.459733	solute carrier family 15 (H+/peptide transporter), member 2
1167	Bt.13710.3.S1_a_at	1.20617	7.56005	4.47091	0.00138845	0.045876	-0.831446	phosphatidylglycerophosphate synthase 1
5448	Bt.27760.1.S1_at	1.20185	9.48462	5.14871	0.000523762	0.0291482	0.14137	major histocompatibility complex, class I, A
4010	Bt.231.1.S1_at	1.20085	12.3966	4.8307	0.000820718	0.0374577	-0.306245	thioredoxin
36	Bt.10001.1.A1_at	1.1995	10.3748	4.55099	0.00123313	0.043458	-0.712861	solute carrier family 39 (zinc transporter), member 14
325	Bt.11164.1.S1_at	1.19791	9.75037	4.93622	0.000705939	0.0348705	-0.15597	FYVE, RhoGEF and PH domain containing 2
3905	Bt.22646.1.S1_at	1.18357	7.38904	4.46855	0.00139333	0.045876	-0.834954	regulatory factor X, 5 (influences HLA class II expression)
6644	Bt.4474.2.S1_a_at	1.1682	8.07705	4.48979	0.00135005	0.0451528	-0.80341	dysbindin (dystrobrevin binding protein 1) domain containing 2
7147	Bt.5546.1.S1_at	1.16712	10.8638	4.83813	0.000812017	0.0372577	-0.295609	guanine nucleotide binding protein (G protein), alpha inhibiting activity polypeptide 1
7959	Bt.8180.3.A1_a_at	1.16512	6.90984	4.91877	0.000723669	0.0351788	-0.180705	ENSBTAG00000002233
7712	Bt.7318.1.S1_at	1.15774	7.96281	4.50362	0.00132262	0.0447409	-0.782891	thymine-DNA glycosylase
8010	Bt.8345.1.S1_at	1.14717	11.1704	4.60066	0.00114618	0.0424333	-0.639793	leptin receptor overlapping transcript
5052	Bt.26612.2.S1_at	1.142	7.47789	4.91392	0.000728681	0.0351788	-0.187588	regulator of G-protein signaling 16
1412	Bt.14676.1.S1_at	1.13868	8.33804	4.37674	0.0015982	0.0483929	-0.97211	poly (ADP-ribose) polymerase family, member 14
6000	Bt.2939.1.A1_at	1.13102	8.61954	4.79686	0.000861631	0.0379642	-0.354796	Mov10, Moloney leukemia virus 10, homolog (mouse)
5748	Bt.28500.1.S1_at	1.10788	10.0435	4.76394	0.000903543	0.0380195	-0.402209	TBC1 domain family, member 14
4830	Bt.25663.1.A1_at	1.10162	7.7458	4.68467	0.00101366	0.0397445	-0.517042	copine VIII
8523	Bt.9742.1.S1_at	1.07704	9.19429	4.46133	0.00140839	0.0459159	-0.8457	programmed cell death 6 interacting protein
6663	Bt.4520.1.S1_at	1.0754	8.82808	4.58218	0.00117774	0.0431509	-0.666935	scavenger receptor class B, member 1
1742	Bt.16142.2.S1_at	1.07374	8.36674	4.75469	0.000915698	0.0380195	-0.41555	tyrosine 3-monooxygenase/tryptophan 5-monooxygenase activation protein, gamma polypeptide
2994	Bt.20532.1.S1_at	1.05767	9.07551	4.36261	0.00163247	0.0483929	-0.993321	proteasome (prosome, macropain) subunit, beta type, 9 (large multifunctional peptidase 2)
7497	Bt.6633.1.A1_at	1.05573	8.18777	4.3986	0.00154668	0.0483929	-0.939343	B9 protein domain 1
2727	Bt.20082.1.S1_at	1.04627	10.4754	4.36867	0.00161768	0.0483929	-0.984223	molybdenum cofactor synthesis 2
8180	Bt.8906.1.S1_at	1.03758	7.88043	4.45621	0.00141916	0.0460212	-0.853314	lectin, galactoside-binding, soluble, 9
2937	Bt.20416.1.S1_at	1.02597	9.39402	4.35802	0.00164377	0.0483929	-1.00022	transporter 1, ATP-binding cassette, sub-family B (MDR/TAP)
980	Bt.13278.1.S1_at	1.00577	10.7171	4.39574	0.00155331	0.0483929	-0.943621	STEAP family member 3
5591	Bt.2813.3.S1_at	-1.07844	8.12108	-4.34572	0.00167447	0.0487944	-1.01872	protein kinase C, alpha
3803	Bt.22465.1.S1_at	-1.09127	8.77642	-4.75985	0.000908904	0.0380195	-0.408114	similar to EF-hand calcium-binding domain-containing protein 4A
6251	Bt.3372.2.S1_a_at	-1.09674	11.4362	-4.48542	0.00135883	0.0452559	-0.80989	1-acylglycerol-3-phosphate O-acyltransferase 6 (lysophosphatidic acid acyltransferase, zeta)
3955	Bt.22797.1.A1_at	-1.10272	10.8773	-4.56213	0.00121303	0.043458	-0.69644	similar to ectonucleotide pyrophosphatase/phosphodiesterase 5 (putative function)
3831	Bt.22507.1.S1_at	-1.11686	8.18169	-4.37178	0.00161014	0.0483929	-0.979546	RUN and SH3 domain containing 2
1561	Bt.15740.1.A1_at	-1.13362	11.355	-4.31977	0.00174124	0.049735	-1.05782	tumor protein D52-like 1
8498	Bt.9672.1.S1_at	-1.1379	10.1655	-4.70397	0.000985584	0.0388203	-0.488992	ENSBTAG00000019633
3576	Bt.21959.1.S1_at	-1.15822	8.72853	-4.34256	0.00168245	0.0487944	-1.02348	transmembrane protein 64
4628	Bt.2494.2.S1_a_at	-1.15985	12.5486	-4.36397	0.00162914	0.0483929	-0.991276	syndecan 2
8137	Bt.8804.1.S1_at	-1.16614	11.7045	-4.55404	0.00122759	0.043458	-0.708365	NEL-like 2 (chicken)
7074	Bt.5392.1.S1_at	-1.17939	13.8013	-5.26172	0.000448059	0.0273084	0.296626	CD36 molecule (thrombospondin receptor)
346	Bt.11217.1.S1_at	-1.1864	13.2331	-4.57767	0.00118558	0.0431509	-0.673562	mucin 15, cell surface associated
6252	Bt.3372.3.S1_a_at	-1.20308	11.3638	-4.93755	0.000704602	0.0348705	-0.15408	1-acylglycerol-3-phosphate O-acyltransferase 6 (lysophosphatidic acid acyltransferase, zeta)
2776	Bt.20167.1.S1_at	-1.2351	10.8794	-4.61638	0.00112004	0.0419215	-0.616741	cell death-inducing DFFA-like effector a
6890	Bt.4989.1.S1_at	-1.24621	10.1679	-4.65902	0.0010523	0.0405229	-0.554413	tuftelin 1
6804	Bt.4788.1.S1_at	-1.24795	14.1934	-4.84973	0.000798619	0.037131	-0.279009	butyrophilin, subfamily 1, member A1
1190	Bt.13745.1.A1_a_at	-1.25196	10.577	-4.41617	0.00150655	0.0477775	-0.913058	tudor domain containing 3
4885	Bt.25948.1.A1_at	-1.25974	9.15253	-4.82652	0.000825652	0.0374846	-0.312226	deltex homolog 1 (Drosophila); similar to Protein deltex-1 (Deltex1) (hDTX1)
2690	Bt.2.1.S1_at	-1.27604	8.12472	-4.81006	0.000845423	0.0377872	-0.335842	cell division cycle 2, G1 to S and G2 to M
3912	Bt.2266.1.A1_at	-1.28329	10.2031	-4.93901	0.000703143	0.0348705	-0.152013	TRAF3 interacting protein 3
3535	Bt.21875.1.S1_at	-1.29516	10.8041	-4.89399	0.000749669	0.0353368	-0.215908	mitogen-activated protein kinase kinase kinase kinase 2
3974	Bt.22854.2.S1_at	-1.34196	13.7223	-4.62157	0.00111154	0.0418697	-0.609132	fatty acid synthase
2058	Bt.17329.1.A1_at	-1.34377	9.47948	-5.42789	0.000357339	0.0259025	0.521265	similar to hCG1777421
1149	Bt.13666.1.S1_at	-1.346	8.54336	-5.54838	0.000304012	0.0238401	0.681444	ATP synthase, H+ transporting, mitochondrial F0 complex, subunit s (factor B)
2236	Bt.18015.1.A1_at	-1.34713	7.95952	-5.26865	0.000443815	0.0273084	0.306086	ENSBTAG00000017083
789	Bt.12663.1.S1_at	-1.36149	13.9024	-4.88235	0.000762224	0.0357334	-0.232476	cytokeratin 19
4478	Bt.24594.1.A1_at	-1.37899	7.95429	-5.28207	0.000435723	0.0273084	0.324372	malic enzyme 3, NADP(+)-dependent, mitochondrial
8048	Bt.8491.1.S1_at	-1.39405	8.01995	-5.79066	0.000221005	0.0207217	0.99668	similar to SMAP-2b
3410	Bt.21547.1.A1_at	-1.40025	10.3733	-5.81791	0.000213326	0.0202214	1.03157	plakophilin 2
4314	Bt.24202.1.S1_at	-1.42434	8.99632	-5.38517	0.000378597	0.02664	0.46393	Rho-related BTB domain containing 1
3235	Bt.21137.1.S1_at	-1.45617	10.7218	-5.31719	0.000415287	0.0272249	0.372093	solute carrier family 34 (sodium phosphate), member 2
7051	Bt.5341.1.S1_at	-1.46739	6.67482	-4.95214	0.000690167	0.0348151	-0.133442	osteoglycin
3354	Bt.21424.1.A1_at	-1.46991	7.6015	-5.05228	0.000599259	0.0319087	0.00730702	solute carrier family 20 (phosphate transporter), member 2
373	Bt.11262.2.S1_at	-1.48245	7.87186	-5.35102	0.000396569	0.0272249	0.417894	paternally expressed 3
4574	Bt.24807.1.S1_at	-1.51221	8.6034	-5.21575	0.000477331	0.0276086	0.233711	vacuolar protein sorting 13 homolog D (S. cerevisiae)
6481	Bt.405.1.S1_at	-1.51491	10.5817	-5.8386	0.000207689	0.0201318	1.05798	follistatin
4787	Bt.25459.1.A1_at	-1.53827	9.55503	-5.22887	0.000468773	0.0275077	0.2517	ATPase type 13A4
6106	Bt.29921.1.S1_at	-1.53884	9.89772	-5.45081	0.000346466	0.025578	0.551909	SERTA domain containing 4
6411	Bt.3883.1.S1_at	-1.55526	7.89896	-4.66553	0.00104234	0.0405229	-0.544919	D-aspartate oxidase
2143	Bt.17665.1.A1_at	-1.55827	6.6137	-5.25613	0.000451515	0.0273084	0.288991	solute carrier family 25 (mitochondrial oxodicarboxylate carrier), member 21
6685	Bt.457.1.S1_at	-1.56191	10.15	-4.73567	0.000941265	0.0384196	-0.443046	spermadhesin 1
1993	Bt.17081.1.A1_at	-1.59605	9.75068	-6.20752	0.000130074	0.0155836	1.51794	LIM domain only 2 (rhombotin-like 1)
3959	Bt.22822.1.S1_at	-1.60487	9.85344	-6.6031	8.03131e-05	0.0118369	1.98856	transmembrane protein 17; similar to transmembrane protein 17
7102	Bt.546.2.S1_at	-1.6126	7.06421	-4.76688	0.000899709	0.0380195	-0.397964	potassium large conductance calcium-activated channel, subfamily M, alpha member 1
4854	Bt.25769.1.A1_at	-1.62381	6.82848	-5.83851	0.000207713	0.0201318	1.05786	similar to MAM domain containing 2
7157	Bt.5582.1.S1_at	-1.64571	8.30797	-4.3581	0.00164358	0.0483929	-1.00011	similar to SH3 domain-binding glutamic acid-rich protein (SH3BGR protein)
7496	Bt.6630.1.S1_at	-1.66176	9.93698	-4.66361	0.00104527	0.0405229	-0.547715	calponin 1, basic, smooth muscle
4894	Bt.2598.1.S1_at	-1.67836	9.50125	-4.54518	0.00124376	0.0436124	-0.721441	arachidonate 15-lipoxygenase
2310	Bt.18332.1.S1_at	-1.67909	7.49094	-6.02299	0.000164008	0.0176235	1.29045	similar to laminin, alpha 2 (merosin, congenital muscular dystrophy)
5646	Bt.28238.1.A1_at	-1.72992	9.99986	-5.3827	0.000379866	0.02664	0.460609	protein phosphatase 1K (PP2C domain containing)
939	Bt.13204.1.S1_at	-1.75192	8.1046	-5.6218	0.000275772	0.0229392	0.777943	fibrinogen-like 1
4008	Bt.23094.6.A1_at	-1.80317	7.49722	-4.63327	0.00109266	0.0417049	-0.592016	aldo-keto reductase family 1, member C3 (3-alpha hydroxysteroid dehydrogenase, type II)
641	Bt.12283.1.A1_at	-1.80548	6.80615	-6.50966	8.98417e-05	0.0125124	1.87947	DIRAS family, GTP-binding RAS-like 3
7137	Bt.5530.1.S1_at	-1.8951	11.5196	-8.16867	1.4243e-05	0.00614299	3.64035	dehydrogenase/reductase (SDR family) member 3
512	Bt.11772.1.A1_at	-1.90507	9.78308	-4.50909	0.00131195	0.0445547	-0.774793	hypothetical protein LOC614339
6503	Bt.4111.1.A1_at	-2.19699	8.74619	-5.6851	0.000253693	0.0223513	0.860459	EF-hand domain (C-terminal) containing 1
7071	Bt.5387.1.S1_at	-2.31734	12.4128	-5.19295	0.000492603	0.0280861	0.202391	lipoprotein lipase
4859	Bt.2580.1.S1_at	-2.32159	11.6466	-6.78794	6.45401e-05	0.0105042	2.2007	galactose mutarotase (aldose 1-epimerase)
3453	Bt.21680.1.S1_a_at	-2.34416	9.66944	-7.84053	2.00259e-05	0.00690974	3.32018	pirin (iron-binding nuclear protein)
5916	Bt.29009.1.A1_at	-2.35692	9.63587	-6.52277	8.84338e-05	0.0125124	1.89485	ribonuclease, RNase A family, 4; angiogenin, ribonuclease, RNase A family, 5; similar to ribonuclease, RNase A family, 4; angiogenin 2
2031	Bt.17242.1.A1_at	-2.42829	7.75092	-4.51158	0.00130712	0.0445547	-0.771108	cytochrome P450 subfamily 2B
5684	Bt.28346.1.A1_at	-2.47173	9.37189	-6.66984	7.41814e-05	0.0114266	2.06572	non-SMC condensin I complex, subunit H
4579	Bt.24824.1.S1_at	-2.47816	9.2026	-6.75326	6.72218e-05	0.0107381	2.16127	glycosyltransferase 8 domain containing 2
4056	Bt.23229.1.S1_at	-3.0465	9.53083	-7.56414	2.69119e-05	0.00758885	3.04024	myosin binding protein C, slow type
813	Bt.12714.1.A1_at	-3.60629	8.62972	-7.6185	2.53761e-05	0.00758885	3.09606	hypothetical protein LOC540918
2070	Bt.17371.1.A1_at	-3.7657	10.8556	-7.49441	2.90322e-05	0.00758885	2.96808	hypothetical LOC515994
3919	Bt.22672.1.A1_at	-3.8731	10.2692	-7.50052	2.88393e-05	0.00758885	2.97443	hydroxyprostaglandin dehydrogenase 15-(NAD)
