# Supplementary material for: Impact of Intramammary Treatment on Gene Expression Profiles in Bovine Escherichia coli Mastitis
Source: PLoS One. 2014 Jan 14;9(1):e85579. doi: 10.1371/journal.pone.0085579 (PMC3891811; doi:10.1371/journal.pone.0085579)
Supplement: Table S2 — List of DE genes in CNT compared to NC quarters 48 h post challenge. (XLSX) [file pone.0085579.s002.xlsx]

## Sheet: DEcontrol
	ID	logFC	AveExpr	t	P.Value	adj.P.Val	B	Name
1055	Bt.12553.1.S1_at	6.2966	10.3897	5.78187	7.11903e-05	0.00980912	1.94656	haptoglobin
2536	Bt.16201.1.S1_at	5.42416	7.41343	7.7227	3.91996e-06	0.00249469	4.67557	S100 calcium binding protein A9
1094	Bt.12610.1.A1_at	4.78338	7.23284	5.29982	0.00015839	0.0143017	1.17806	interleukin 12A (natural killer cell stimulatory factor 1, cytotoxic lymphocyte maturation factor 1, p35)
9568	Bt.357.1.S1_at	4.45163	8.8089	7.14672	8.80276e-06	0.00367785	3.92549	S100 calcium binding protein A12 (calgranulin C)
10197	Bt.4707.1.A1_at	4.28761	9.92396	4.29759	0.000923668	0.0347772	-0.527669	similar to C4BP alpha chain; complement component 4 binding protein, alpha
6377	Bt.24181.1.S1_at	4.27423	11.8626	6.91068	1.24124e-05	0.00402973	3.60388	lipopolysaccharide binding protein
12565	Bt.9360.1.S1_at	4.21782	9.30547	6.94749	1.17591e-05	0.00402973	3.65459	S100 calcium binding protein A8
11009	Bt.610.1.A1_at	4.20237	7.22724	5.39746	0.000134351	0.0130925	1.33661	chemokine (C-X-C motif) ligand 2
10543	Bt.5238.1.S1_at	4.13763	11.4922	4.04761	0.00146147	0.0417034	-0.972172	similar to chitinase 3-like 1; chitinase 3-like 1 (cartilage glycoprotein-39)
2128	Bt.155.1.S1_at	4.02147	7.32459	5.87332	6.13938e-05	0.009215	2.08828	interleukin 8
10898	Bt.5878.1.A1_at	3.97712	9.15809	4.2903	0.000936028	0.0349461	-0.54055	similar to serine dehydratase; serine dehydratase
3194	Bt.17810.1.S1_a_at	3.78693	8.98646	4.31004	0.000902973	0.0345589	-0.505711	similar to cellular retinol binding protein 1; retinol binding protein 1, cellular
5573	Bt.22390.3.A1_at	3.76077	7.39629	7.44995	5.72042e-06	0.00296364	4.32642	ceruloplasmin (ferroxidase)
1585	Bt.13542.1.S1_at	3.65956	10.5707	4.07602	0.00138676	0.041131	-0.921359	complement factor B
1333	Bt.13125.1.S1_s_at	3.6477	7.99532	4.17571	0.0011543	0.0376698	-0.74364	defensin, beta 1
2225	Bt.15713.1.A1_at	3.29005	6.90794	8.12117	2.29311e-06	0.00241757	5.16667	pleckstrin
5527	Bt.22322.1.S1_at	3.288	7.17119	8.07848	2.42653e-06	0.00241757	5.11512	serum amyloid A-like; similar to serum amyloid A1 preproprotein
2027	Bt.146.1.S1_at	3.28713	8.07829	4.45003	0.00070062	0.0303493	-0.259843	neutrophil beta-defensin 4
9883	Bt.4199.1.S1_at	3.14196	8.12408	6.78238	1.50074e-05	0.00462798	3.42549	interleukin 1 receptor antagonist
12760	Bt.9675.1.S1_at	3.07001	9.287	7.08652	9.60251e-06	0.00388661	3.84426	ENSBTAG00000039504
10934	Bt.5970.1.S1_a_at	2.98687	12.7029	4.84314	0.000348033	0.0215894	0.417725	S100 calcium binding protein A2
5415	Bt.22116.1.A1_at	2.96503	12.2856	6.00435	4.97612e-05	0.00836874	2.28902	interleukin 18 binding protein
7031	Bt.2529.1.S1_at	2.90772	11.3309	4.13424	0.00124568	0.0389712	-0.817445	metallothionein 2A
10719	Bt.5494.1.S1_at	2.85829	9.91994	5.05356	0.000241305	0.0187266	0.77181	CD44 molecule (Indian blood group)
6057	Bt.2334.1.S1_at	2.79685	8.62418	5.99985	5.01195e-05	0.00836874	2.28217	CD68 molecule
1713	Bt.1377.1.S1_at	2.75674	6.9495	10.0849	2.09409e-07	0.00135614	7.28769	chemokine (C-C motif) receptor 1
11890	Bt.8022.1.S1_at	2.71034	11.6703	4.43936	0.00071424	0.0306319	-0.2785	cathepsin C
12930	Bt.9974.1.S1_at	2.70659	7.58076	6.29921	3.12873e-05	0.00664317	2.73089	chemokine (C-C motif) ligand 3
8229	Bt.27822.2.S1_at	2.69409	6.45584	4.81793	0.000363793	0.022018	0.37487	sorting nexin 10
10899	Bt.5878.2.S1_at	2.68778	8.54401	4.08	0.00137661	0.0410796	-0.914246	similar to serine dehydratase; serine dehydratase
9595	Bt.367.1.S1_at	2.59052	6.75744	3.87742	0.00200452	0.0469486	-1.27796	oxidized low density lipoprotein (lectin-like) receptor 1
11804	Bt.7780.1.S1_at	2.58921	9.11015	5.74675	7.53787e-05	0.0102769	1.89179	lactotransferrin
9055	Bt.29351.1.A1_at	2.58259	9.0075	4.88493	0.000323465	0.0210529	0.488543	protease, serine, 22
9598	Bt.3681.1.S1_at	2.57978	7.32239	4.70363	0.000445122	0.0244289	0.179569	matrix metallopeptidase 19
10631	Bt.5362.1.S1_at	2.57339	8.65455	7.69982	4.04482e-06	0.00249469	4.6467	serpin peptidase inhibitor, clade A (alpha-1 antiproteinase, antitrypsin), member 3
4476	Bt.20596.1.S1_at	2.54906	8.09852	5.30724	0.000156415	0.0142668	1.19015	myelin protein zero-like 2
8356	Bt.28015.1.S1_at	2.54694	6.96558	7.95912	2.84546e-06	0.00249469	4.96962	Fc gamma 2 receptor
12819	Bt.9774.1.S1_a_at	2.49485	11.1553	5.61138	9.41122e-05	0.0114994	1.67887	hypothetical LOC614805
12366	Bt.9054.1.A1_at	2.47667	6.92049	9.16691	6.10776e-07	0.00158216	6.3547	peroxisomal biogenesis factor 5
602	Bt.11413.1.S1_at	2.47119	7.96002	5.47859	0.000117296	0.0124674	1.46725	RAB7B, member RAS oncogene family
5916	Bt.23042.1.S1_at	2.40448	12.2627	4.31541	0.000894191	0.0345589	-0.49624	metallothionein 1E
10757	Bt.5538.1.S1_at	2.40162	10.3619	6.95184	1.16844e-05	0.00402973	3.66056	UDP-glucose dehydrogenase
2436	Bt.16048.1.S1_at	2.39638	9.76228	5.41493	0.000130471	0.0130813	1.36483	serglycin
1899	Bt.1409.1.S1_at	2.3896	8.93858	8.45429	1.48537e-06	0.00206397	5.56054	tubulin polymerization-promoting protein family member 3
1950	Bt.142.1.S1_at	2.38572	7.50668	7.18193	8.368e-06	0.00361274	3.97275	neutrophil cytosolic factor 1
5454	Bt.22167.2.A1_at	2.35976	8.59195	6.97171	1.13492e-05	0.00402973	3.68784	leucine rich repeat containing 2
131	Bt.10185.1.S1_at	2.27483	7.5803	8.54349	1.32508e-06	0.00206397	5.66349	thioesterase superfamily member 4
10640	Bt.5373.1.S1_at	2.24975	6.29059	5.32869	0.000150844	0.0139553	1.22509	solute carrier family 11 (proton-coupled divalent metal ion transporters), member 1
10326	Bt.4898.1.S1_at	2.24447	9.07813	6.07971	4.41457e-05	0.00805316	2.40326	brain abundant, membrane attached signal protein 1
2259	Bt.15751.1.S1_at	2.22354	8.54399	7.36056	6.48764e-06	0.00323184	4.20965	adenosine monophosphate deaminase 2
11984	Bt.8227.1.S1_at	2.22287	9.02714	6.90889	1.24451e-05	0.00402973	3.6014	nuclear factor of kappa light polypeptide gene enhancer in B-cells inhibitor, zeta
9665	Bt.3809.1.S1_at	2.17172	9.81767	5.8131	6.76724e-05	0.00942465	1.9951	lactate dehydrogenase A
12151	Bt.8624.1.S1_at	2.13934	9.90145	4.73409	0.000421753	0.0240641	0.231782	arginase, type II
11165	Bt.643.1.S1_at	2.12838	9.9388	8.57443	1.27388e-06	0.00206397	5.69897	similar to C-C motif chemokine 23 precursor (Small-inducible cytokine A23) (Macrophage inflammatory protein 3) (MIP-3) (Myeloid progenitor inhibitory factor 1) (MPIF-1) (CK-beta-8) (CKB-8)
1043	Bt.12504.1.S1_at	2.11826	12.7894	3.99373	0.00161476	0.0435717	-1.06874	clusterin
11746	Bt.7625.1.S1_a_at	2.08126	10.204	3.86804	0.00203992	0.0471804	-1.29489	neutrophil cytosolic factor 4, 40kDa
12732	Bt.9630.1.S1_at	2.07801	9.51177	4.96965	0.00027905	0.0199682	0.631369	transmembrane protease, serine 2
8715	Bt.28561.1.S1_at	2.07352	7.42906	5.82255	6.66435e-05	0.00938224	2.00976	mitogen-activated protein kinase kinase kinase 8
3665	Bt.19160.1.A1_at	2.07334	7.85221	7.54138	5.03455e-06	0.00296364	4.44467	similar to vanin 2
1173	Bt.12741.1.S1_at	2.06718	8.83992	6.63203	1.87986e-05	0.00510592	3.21324	ectonucleoside triphosphate diphosphohydrolase 2
11707	Bt.7542.1.S1_at	2.05643	8.45433	4.96418	0.000281718	0.0200484	0.622169	BCL2-related protein A1
8521	Bt.28225.1.A1_at	2.04537	7.8539	5.54472	0.000105079	0.0120016	1.57298	SAM domain, SH3 domain and nuclear localization signals 1
6254	Bt.23722.1.A1_at	2.0212	6.88015	5.73574	7.67447e-05	0.0103504	1.87458	complement component 6
1194	Bt.12781.1.S1_at	2.00467	6.53598	4.22272	0.00105901	0.0369256	-0.66016	v-myb myeloblastosis viral oncogene homolog (avian)
10555	Bt.5259.1.S1_at	2.00062	8.39119	6.09116	4.33526e-05	0.00805316	2.42054	XIAP associated factor 1
10718	Bt.5493.1.S1_at	1.99771	10.2154	5.49997	0.000113191	0.0123197	1.5015	S100 calcium binding protein A4
6991	Bt.2519.1.S1_at	1.98915	8.29503	4.34057	0.00085419	0.0338618	-0.451893	plasminogen activator, urokinase
170	Bt.1031.1.S1_at	1.98894	9.27306	7.7652	3.6988e-06	0.00249469	4.72901	cathepsin H
10172	Bt.4670.1.S1_at	1.98229	8.8666	6.33998	2.93709e-05	0.00655882	2.7909	similar to Transforming growth factor-beta induced protein IG-H3 precursor (Beta IG-H3) (Kerato-epithelin) (RGD-containing collagen associated protein) (RGD-CAP)
5050	Bt.21546.1.S1_at	1.97438	10.3737	3.844	0.00213352	0.048058	-1.33827	similar to ATPase, Class II, type 9A
4633	Bt.209.3.S1_at	1.97038	9.00214	4.00226	0.00158944	0.0430677	-1.05344	lysozyme (renal amyloidosis)
5202	Bt.2183.1.A1_at	1.96399	8.5486	5.44744	0.000123559	0.012906	1.4172	similar to Beta-hexosaminidase beta chain precursor (N-acetyl-beta-glucosaminidase) (Beta-N-acetylhexosaminidase) (Hexosaminidase B); hexosaminidase B (beta polypeptide)
3897	Bt.19845.2.A1_at	1.95036	7.3129	4.67944	0.000464649	0.0248019	0.137995	coagulation factor XIII, A1 polypeptide
5370	Bt.22050.1.S1_at	1.9487	7.87144	9.38379	4.70868e-07	0.00158216	6.58393	hemopoietic cell kinase
12229	Bt.8803.1.A1_at	1.94847	9.33461	7.48624	5.43696e-06	0.00296364	4.3735	complement component 1, r subcomponent
5971	Bt.23174.2.S1_at	1.92749	10.6077	4.60947	0.000526281	0.0260168	0.0173663	chloride intracellular channel 1
2420	Bt.16018.1.S2_at	1.9145	9.42913	5.01672	0.000257173	0.0194197	0.710275	caspase 4, apoptosis-related cysteine peptidase
2368	Bt.15912.1.S1_at	1.90645	8.01643	5.87686	6.10453e-05	0.009215	2.09372	placenta-specific 8
9330	Bt.3120.1.A1_at	1.89902	9.10306	3.89608	0.00193602	0.0463593	-1.24432	lipase A, lysosomal acid, cholesterol esterase
9775	Bt.4001.1.S1_at	1.89687	9.07341	4.58589	0.000548926	0.0265337	-0.0234412	heme oxygenase (decycling) 1
2722	Bt.16673.1.S1_at	1.88155	9.99763	4.41198	0.000750466	0.0310544	-0.326442	vesicle-associated membrane protein 5 (myobrevin)
4169	Bt.20236.1.S1_at	1.86957	9.0238	4.18512	0.00113453	0.0376698	-0.726905	ADAMTS-like 4
676	Bt.11586.1.S1_at	1.86174	6.9617	6.26087	3.32109e-05	0.00682774	2.6742	PYD and CARD domain containing
12579	Bt.9391.2.S1_at	1.85528	9.44457	4.67655	0.000467035	0.0248019	0.133036	baculoviral IAP repeat-containing 3
12307	Bt.8939.1.S1_at	1.84838	8.84947	5.65652	8.73731e-05	0.0112045	1.75019	TYRO protein tyrosine kinase binding protein
1794	Bt.13906.1.S1_at	1.84294	7.17807	5.34855	0.000145875	0.0136469	1.25737	sulfiredoxin 1 homolog (S. cerevisiae)
8604	Bt.28379.1.S1_at	1.83722	6.71357	3.95131	0.00174702	0.0444647	-1.14493	ubiquitin-like with PHD and ring finger domains 1
6226	Bt.23659.1.S1_at	1.82539	12.1708	5.47788	0.000117435	0.0124674	1.4661	solute carrier family 1 (neuronal/epithelial high affinity glutamate transporter, system Xag), member 1
8048	Bt.27364.1.S1_at	1.82106	6.88122	8.09763	2.36571e-06	0.00241757	5.13827	platelet-activating factor receptor
9299	Bt.3046.2.S1_at	1.77994	7.36829	5.17722	0.000195119	0.0161473	0.976936	ficolin B
3086	Bt.17571.1.A1_at	1.76888	7.54901	5.64901	8.84571e-05	0.0112323	1.73835	spleen focus forming virus (SFFV) proviral integration oncogene spi1
11490	Bt.7066.1.S1_at	1.76355	7.80453	7.47784	5.50122e-06	0.00296364	4.36262	arachidonate 5-lipoxygenase-activating protein
10948	Bt.6009.1.S1_at	1.75627	7.70699	8.39971	1.59355e-06	0.00206397	5.49702	solute carrier family 7 (cationic amino acid transporter, y+ system), member 7
5079	Bt.21603.2.S1_at	1.73823	10.0062	5.4066	0.000132307	0.0130813	1.35137	ring finger protein 121
6088	Bt.23418.1.S1_at	1.73662	8.72675	4.59798	0.00053719	0.0262754	-0.00250551	fibronectin 1
2242	Bt.15731.1.A1_at	1.73623	7.12795	5.13429	0.000210005	0.0167104	0.905974	V-set and immunoglobulin domain containing 4
1759	Bt.13851.1.S1_at	1.73253	10.1434	4.62487	0.000512023	0.025799	0.0439692	interleukin 13 receptor, alpha 1
10710	Bt.5472.1.S1_at	1.70507	10.4249	4.4869	0.000655579	0.0291789	-0.19546	lectin, galactoside-binding, soluble, 1
7110	Bt.25489.1.A1_at	1.70037	8.03428	6.28505	3.19835e-05	0.00668145	2.70998	tandem C2 domains, nuclear
9762	Bt.3988.1.S1_at	1.68903	11.4624	5.35118	0.00014523	0.0136469	1.26163	translocator protein (18kDa)
2167	Bt.15616.1.S1_at	1.6875	7.68668	4.4176	0.000742878	0.0309715	-0.316594	solute carrier family 16, member 3 (monocarboxylic acid transporter 4)
5955	Bt.2314.1.S1_at	1.67747	8.77542	5.3556	0.000144151	0.0136469	1.26882	selectin L
1867	Bt.14031.1.S1_at	1.67237	11.0937	4.01902	0.00154084	0.0423898	-1.02337	syndecan 4
9074	Bt.29415.1.A1_at	1.67211	6.94481	6.38078	2.75766e-05	0.00637808	2.8507	similar to olfactory receptor Olr1722
12800	Bt.9742.1.S1_at	1.66467	9.21451	4.14205	0.00122793	0.0388853	-0.803537	programmed cell death 6 interacting protein
2038	Bt.14665.1.A1_at	1.66352	7.76905	4.93129	0.000298313	0.0206331	0.566829	BCL2/adenovirus E1B 19kD interacting protein like
5462	Bt.22179.1.S1_at	1.66183	6.85325	6.35318	2.8777e-05	0.00653893	2.81028	similar to basement membrane-induced gene
10639	Bt.5372.1.S1_at	1.64088	8.06529	4.19468	0.00111483	0.0376698	-0.709929	intercellular adhesion molecule 1
7037	Bt.2531.1.S1_at	1.62953	10.3096	5.40941	0.000131684	0.0130813	1.35591	zinc finger protein 259
2111	Bt.154.1.S1_at	1.62947	8.0417	4.08582	0.00136191	0.0408322	-0.90385	chemokine (C-C motif) ligand 8
11446	Bt.6984.2.S1_a_at	1.62553	8.00221	4.87847	0.000327142	0.0210803	0.477609	malic enzyme 2, NAD(+)-dependent, mitochondrial
12842	Bt.9807.1.S1_at	1.61968	7.7745	4.08991	0.00135169	0.040714	-0.896548	glycoprotein (transmembrane) nmb
12204	Bt.8745.1.S1_at	1.59842	8.00892	3.8982	0.00192841	0.0463392	-1.24052	zinc finger CCCH-type containing 12A
5937	Bt.23098.1.S1_at	1.58185	12.6328	5.05319	0.000241457	0.0187266	0.771202	quiescin Q6 sulfhydryl oxidase 1
10745	Bt.5525.1.S1_at	1.57367	6.62206	4.75756	0.000404616	0.0236062	0.271938	extracellular matrix protein 1
10136	Bt.4615.1.S1_at	1.55755	7.94702	5.42622	0.000128025	0.0130813	1.38304	integrin, beta 2 (complement component 3 receptor 3 and 4 subunit)
12656	Bt.9527.2.S1_at	1.55668	6.60039	5.62322	9.22932e-05	0.0114941	1.6976	Kruppel-like factor 10
12415	Bt.9118.1.S1_at	1.554	10.4785	4.1983	0.00110744	0.0376471	-0.703485	GDP-mannose 4,6-dehydratase
4773	Bt.21087.1.A1_at	1.55248	8.08088	7.82589	3.40566e-06	0.00249469	4.80489	transcription factor 19
11820	Bt.784.1.A1_at	1.54607	7.8436	6.08142	4.40261e-05	0.00805316	2.40584	Src-like-adaptor
12349	Bt.903.1.S1_at	1.54607	10.5565	5.05735	0.000239729	0.0187266	0.77814	solute carrier family 44, member 1
8752	Bt.28624.1.S1_at	1.54235	7.17659	4.28806	0.000939867	0.0349461	-0.544516	sterile alpha motif domain containing 9
7799	Bt.26983.1.S1_at	1.53076	7.58014	6.73863	1.6019e-05	0.00471541	3.36409	caspase 1, apoptosis-related cysteine peptidase (interleukin 1, beta, convertase)
2020	Bt.1457.1.A1_at	1.51579	6.73563	5.92656	5.63545e-05	0.00868933	2.17017	similar to Paired immunoglobulin-like type 2 receptor alpha precursor (Inhibitory receptor PILR-alpha) (Cell surface receptor FDF03)
10632	Bt.5362.2.S1_a_at	1.51278	7.59238	6.52365	2.21542e-05	0.00541398	3.05806	similar to endopin 2C
11230	Bt.6556.1.S1_at	1.50391	8.79134	4.65065	0.000489044	0.0253364	0.0884407	regakine 1
12534	Bt.9296.1.A1_at	1.49948	6.63991	4.82785	0.000357504	0.0217389	0.391746	similar to Interferon-induced guanylate-binding protein 1 (GTP-binding protein 1) (Guanine nucleotide-binding protein 1) (HuGBP-1)
3244	Bt.17926.1.A1_at	1.49309	7.3212	4.08779	0.00135697	0.0407785	-0.90033	cathepsin B
2494	Bt.16123.2.S1_a_at	1.49203	8.04893	3.90278	0.00191202	0.0462457	-1.23226	serum/glucocorticoid regulated kinase 1
9809	Bt.4049.1.S1_at	1.48711	8.05529	6.43191	2.549e-05	0.00600266	2.92529	armadillo repeat containing, X-linked 6
6631	Bt.24570.1.S1_at	1.47625	6.52688	5.83832	6.49646e-05	0.00934912	2.03419	N-acylethanolamine acid amidase
1424	Bt.13278.2.S1_a_at	1.47454	9.8752	5.52581	0.000108431	0.0121293	1.54281	STEAP family member 3
4920	Bt.21343.2.A1_a_at	1.47333	8.14382	6.55195	2.12209e-05	0.00528563	3.09876	glia maturation factor, gamma
1630	Bt.13628.1.S1_at	1.47204	7.80564	4.55217	0.000583072	0.0275619	-0.0819016	transglutaminase 3 (E polypeptide, protein-glutamine-gamma-glutamyltransferase)
12313	Bt.8957.1.S1_at	1.44779	7.97361	5.26677	0.000167516	0.0148607	1.12406	chemokine (C-X-C motif) receptor 4
12832	Bt.9792.1.S1_at	1.44415	9.82136	4.17646	0.0011527	0.0376698	-0.742296	arrestin domain containing 4
12465	Bt.9202.1.S1_at	1.42924	8.8626	4.60424	0.00053122	0.0261611	0.00831979	fibrinogen-like 2
5900	Bt.22978.2.S1_at	1.4289	10.4472	4.91618	0.000306282	0.0207093	0.541338	interferon induced transmembrane protein 1 (9-27)
12572	Bt.9379.1.S1_at	1.41613	7.74215	6.04345	4.67597e-05	0.00830147	2.34839	monoamine oxidase A
9957	Bt.4317.2.A1_at	1.41587	6.33765	4.88787	0.000321807	0.0210529	0.493514	protein kinase C, delta
7599	Bt.26700.1.S1_at	1.40935	7.16416	4.20232	0.00109931	0.0375681	-0.696352	histamine N-methyltransferase
10094	Bt.4558.1.S1_at	1.40889	9.09643	4.69775	0.000449792	0.0244778	0.169462	cytochrome b-245, beta polypeptide
3864	Bt.19770.1.S1_at	1.3991	12.003	6.30066	3.1217e-05	0.00664317	2.73302	CD59 molecule, complement regulatory protein
4750	Bt.21054.1.A1_at	1.39251	6.79397	4.59477	0.000540286	0.0263075	-0.00807233	phosphodiesterase 8A
7605	Bt.26709.2.A1_at	1.38858	8.77496	5.82512	6.63672e-05	0.00938224	2.01374	similar to coproporphyrinogen oxidase
10201	Bt.4718.1.S1_at	1.38798	7.30425	4.09076	0.00134957	0.040714	-0.895031	phosphatidylcholine transfer protein
12235	Bt.8820.1.S1_a_at	1.38743	7.37004	6.61402	1.93167e-05	0.00510592	3.18757	hematopoietic cell-specific Lyn substrate 1
9767	Bt.3992.1.S1_a_at	1.37601	7.24847	4.50474	0.000634878	0.0288524	-0.164372	phosphatidylserine decarboxylase
2736	Bt.16712.1.A1_at	1.37216	8.15844	4.09823	0.00133109	0.0405654	-0.881678	aquaporin 5
723	Bt.11711.1.A1_at	1.3688	7.62652	5.41269	0.000130961	0.0130813	1.36121	high-mobility group box 3; similar to high-mobility group box 3
11308	Bt.6668.1.S1_at	1.36651	10.1081	4.23636	0.00103291	0.0367776	-0.635984	multiple C2 domains, transmembrane 2
10862	Bt.5774.2.S1_at	1.36407	9.64128	4.50747	0.000631765	0.0288524	-0.159609	v-ets erythroblastosis virus E26 oncogene homolog 2 (avian)
6120	Bt.23504.1.A1_at	1.36209	10.5495	5.04029	0.000246898	0.018913	0.749671	sulfatase 2
4913	Bt.21331.2.S1_at	1.35997	7.09556	3.92959	0.00181899	0.0455601	-1.184	chemokine (C-C motif) receptor 5
10116	Bt.4588.1.S1_at	1.35626	7.4415	5.16037	0.000200826	0.0163591	0.949117	pleckstrin homology domain containing, family O member 2
9856	Bt.4140.1.S1_at	1.35036	9.18381	6.62359	1.90395e-05	0.00510592	3.20122	cytochrome b-245, alpha polypeptide
12559	Bt.9351.1.S1_at	1.34035	7.09387	7.72448	3.91044e-06	0.00249469	4.67781	NFAT activating protein with ITAM motif 1
12471	Bt.9211.1.S1_at	1.33755	8.35161	4.41796	0.000742393	0.0309715	-0.315962	amyloid beta (A4) precursor protein-binding, family B, member 1 interacting protein
11020	Bt.612.1.S1_at	1.33482	8.82378	4.41385	0.000747939	0.0310491	-0.323174	glutathione reductase; similar to glutathione reductase
12390	Bt.9086.1.S1_at	1.33026	7.34638	3.92012	0.00185131	0.0456442	-1.20104	adaptor-related protein complex 1, sigma 1 subunit; similar to adaptor-related protein complex 1 sigma 2 subunit
5354	Bt.2203.1.S1_at	1.3257	9.91877	6.04256	4.68258e-05	0.00830147	2.34705	abhydrolase domain containing 12
5551	Bt.22362.1.S1_at	1.32292	7.66996	4.85704	0.000339653	0.0215894	0.441305	SH3-domain kinase binding protein 1
2060	Bt.1491.1.S1_at	1.31459	9.28945	5.51335	0.000110698	0.0121506	1.52291	complement component 1, s subcomponent
11950	Bt.8140.1.S1_at	1.31193	7.83924	4.32583	0.000877391	0.0343322	-0.477861	Fc fragment of IgE, high affinity I, receptor for; gamma polypeptide
10362	Bt.4952.2.S1_a_at	1.30523	8.87802	4.80199	0.000374133	0.0224341	0.347749	similar to Ribosomal protein L22-like 1; ribosomal protein L22-like 1
2043	Bt.1472.1.S1_at	1.30109	8.45106	7.0147	1.06587e-05	0.00402973	3.74664	inhibitor of kappa light polypeptide gene enhancer in B-cells, kinase epsilon
6838	Bt.24884.1.A1_a_at	1.30008	7.55943	7.0115	1.07085e-05	0.00402973	3.74228	similar to Granulocyte-macrophage colony-stimulating factor receptor alpha chain precursor (GM-CSF-R-alpha) (GMR) (CD116 antigen) (CDw116)
107	Bt.10116.1.A1_at	1.2988	10.7321	4.92599	0.000301085	0.0206331	0.557887	BCL2-associated athanogene 3
4179	Bt.20249.1.S1_a_at	1.2977	7.65757	4.36792	0.000812816	0.0330019	-0.40378	ATP-binding cassette, sub-family D (ALD), member 3
1813	Bt.13949.1.S1_at	1.28783	10.9932	4.01422	0.0015546	0.0423898	-1.03198	glutathione S-transferase pi 1
7613	Bt.26722.1.A1_a_at	1.28537	6.91073	4.57504	0.000559682	0.0269479	-0.0422379	similar to hCG1745555
2437	Bt.16049.1.S1_at	1.27064	10.415	4.25105	0.00100553	0.0365012	-0.609957	lysosomal multispanning membrane protein 5
9532	Bt.3485.1.S1_at	1.2655	9.34805	3.92912	0.00182055	0.0455601	-1.18483	MANSC domain containing 1
8860	Bt.28799.1.S1_at	1.26338	8.13498	4.89419	0.000318274	0.0210529	0.504193	protein kinase (cAMP-dependent, catalytic) inhibitor beta
8617	Bt.284.1.S1_at	1.26284	7.8386	4.17675	0.00115209	0.0376698	-0.741785	Fc fragment of IgG, high affinity Ia, receptor (CD64)
9308	Bt.3071.1.S1_at	1.262	11.0867	4.83446	0.000353377	0.0215894	0.402979	cytoskeleton-associated protein 4
9956	Bt.4317.1.S1_at	1.26166	12.5993	4.90979	0.000309713	0.0207845	0.530562	glutathione peroxidase 1
1430	Bt.13293.1.S1_at	1.25777	8.96903	3.9766	0.00166689	0.0443318	-1.0995	CD48 molecule
3485	Bt.1858.1.A1_at	1.25394	9.72345	4.07563	0.00138776	0.041131	-0.922054	chromosome 20 open reading frame 108 ortholog
10761	Bt.5542.3.A1_at	1.2519	9.11127	4.21051	0.00108294	0.0372262	-0.681809	nucleosome assembly protein 1-like 1
3741	Bt.1942.1.S1_at	1.24499	7.22505	5.62952	9.13398e-05	0.0114858	1.70757	plasminogen activator, urokinase receptor
10786	Bt.5599.1.S1_at	1.24236	9.97447	4.1858	0.00113312	0.0376698	-0.725698	GLI pathogenesis-related 2
940	Bt.12304.1.S1_at	1.23511	8.51644	6.85195	1.35357e-05	0.00427596	3.52253	ISG15 ubiquitin-like modifier
6176	Bt.23586.1.S1_at	1.23073	9.27196	4.15783	0.00119282	0.0382783	-0.775439	sortilin 1
6090	Bt.23438.1.S1_at	1.227	7.70977	4.84559	0.000346545	0.0215894	0.421871	anthrax toxin receptor 2
2333	Bt.15865.1.S1_at	1.22386	9.57196	4.01595	0.00154962	0.0423898	-1.02888	proteasome (prosome, macropain) subunit, beta type, 8 (large multifunctional peptidase 7)
2100	Bt.15334.1.S1_at	1.22312	11.1775	4.736	0.000420333	0.0240641	0.235046	signal transducer and activator of transcription 3 (acute-phase response factor); similar to signal transducer and activator of transcription 3
3511	Bt.18673.1.A1_at	1.21455	7.4123	4.10217	0.00132148	0.0404628	-0.874657	hypothetical protein LOC100139101
8802	Bt.28700.1.S1_at	1.20798	7.82356	4.99216	0.000268357	0.0196299	0.669137	PQ loop repeat containing 3
279	Bt.10813.1.S1_at	1.20568	10.7329	5.17781	0.000194924	0.0161473	0.977903	PDZ and LIM domain 4
5390	Bt.22083.2.S1_at	1.20451	9.97779	3.96586	0.00170044	0.044345	-1.11878	oncostatin M receptor
2243	Bt.15732.1.S1_a_at	1.19896	6.92779	4.14817	0.00121419	0.0386392	-0.792638	lipoma HMGIC fusion partner-like 2
5948	Bt.23128.1.S1_at	1.19681	11.4209	4.00036	0.00159504	0.0431295	-1.05685	protein disulfide isomerase family A, member 4
5423	Bt.22130.1.S1_at	1.19429	9.37914	4.22856	0.00104775	0.0369256	-0.649807	interferon-induced protein with tetratricopeptide repeats 5
4437	Bt.20549.1.S1_at	1.18789	7.72816	5.31159	0.000155268	0.0142627	1.19724	regulator of G-protein signaling 19
1866	Bt.1403.1.S1_at	1.18694	8.64548	4.84426	0.00034735	0.0215894	0.419623	nicotinamide nucleotide transhydrogenase
9948	Bt.4303.1.S1_at	1.1823	8.09767	5.54233	0.000105498	0.0120016	1.56916	adenosine deaminase
11569	Bt.7236.1.S1_at	1.17565	8.81923	5.52469	0.000108632	0.0121293	1.54103	phosphoinositide-3-kinase, regulatory subunit 1 (alpha)
11052	Bt.6151.1.S1_at	1.17335	8.65848	4.72514	0.000428487	0.0241147	0.216447	colony stimulating factor 1 receptor
7469	Bt.26522.1.A1_at	1.16692	7.05752	6.23172	3.47565e-05	0.00703384	2.63095	chromosome 3 open reading frame 34 ortholog
3008	Bt.1736.1.A1_at	1.16465	7.25174	3.90464	0.0019054	0.0462457	-1.22891	suppressor of cytokine signaling 1
4963	Bt.21410.1.S1_at	1.16275	8.87271	4.91485	0.000306994	0.0207093	0.539089	cathepsin A
9996	Bt.4388.1.S1_at	1.16079	10.0937	4.72687	0.000427178	0.0241147	0.219407	interleukin 27 receptor, alpha
3904	Bt.1986.1.S1_at	1.15666	12.7555	5.00839	0.00026091	0.0195336	0.696334	cystatin B (stefin B)
10916	Bt.5922.1.S1_at	1.15357	9.99994	4.27043	0.000970568	0.0356113	-0.575663	homer homolog 2 (Drosophila)
5219	Bt.21851.1.A1_at	1.15149	6.82256	4.97214	0.000277845	0.0199682	0.63555	similar to nuclear antigen Sp100
11862	Bt.7938.1.S1_at	1.14484	11.6337	3.87744	0.00200446	0.0469486	-1.27793	cathepsin S
7490	Bt.26552.1.S1_at	1.13844	9.38412	4.05858	0.00143215	0.0414971	-0.952546	interleukin 10 receptor, beta
4213	Bt.20286.1.S1_at	1.13831	8.63254	4.85602	0.000340264	0.0215894	0.439566	phosphodiesterase 4B, cAMP-specific
4924	Bt.21351.1.S1_a_at	1.13638	11.0475	4.72844	0.00042599	0.0241147	0.222105	similar to Eukaryotic translation initiation factor 2, subunit 3 gamma, 52kDa; similar to eukaryotic translation initiation factor 2, subunit 3 gamma, 52kDa; eukaryotic translation initiation factor 2, subunit 3 gamma, 52kDa
3584	Bt.18889.1.S1_at	1.13444	7.92082	3.96002	0.00171897	0.044345	-1.12927	linker for activation of T cells family, member 2
12019	Bt.8305.1.A1_at	1.12897	10.3245	4.20875	0.00108643	0.0372262	-0.684934	fragile X mental retardation, autosomal homolog 1
8676	Bt.28495.1.S1_at	1.12809	6.86992	4.06228	0.00142239	0.0413995	-0.945924	TATA box binding protein (TBP)-associated factor, RNA polymerase I, D, 41kDa
11262	Bt.6608.1.S1_at	1.12395	7.14074	4.06353	0.00141912	0.0413995	-0.943696	plexin C1
243	Bt.10610.1.S1_at	1.12368	6.64669	4.103	0.00131945	0.0404628	-0.873168	chromosome 12 open reading frame 32 ortholog
12077	Bt.8436.1.S1_at	1.12295	7.5022	4.04999	0.00145507	0.0417034	-0.967919	interferon, alpha-inducible protein 6
7504	Bt.2657.1.S1_a_at	1.12151	8.02679	5.19042	0.000190769	0.0161473	0.998692	fermitin family homolog 3 (Drosophila)
4176	Bt.20245.1.S1_at	1.12122	7.87488	6.69371	1.7133e-05	0.00493126	3.30074	pleckstrin homology domain containing, family O member 1
3798	Bt.196.1.S1_at	1.11882	8.61879	4.02829	0.00151464	0.0421885	-1.00677	8KDa amlexanox-binding protein
2109	Bt.1539.1.S1_at	1.11279	8.86131	4.53872	0.000597298	0.0278935	-0.105255	GM2 ganglioside activator
12341	Bt.9019.1.S1_at	1.10737	9.82182	5.34618	0.000146458	0.0136469	1.25352	hypothetical LOC781654; hypothetical protein LOC614296
8222	Bt.27815.1.S1_at	1.10275	7.3284	4.59756	0.000537599	0.0262754	-0.00324272	fyn-related kinase
9952	Bt.4311.1.S1_at	1.0977	11.2058	5.14871	0.000204877	0.0164818	0.929837	guanine nucleotide binding protein (G protein), alpha inhibiting activity polypeptide 2
11598	Bt.7318.1.S1_at	1.08823	8.3744	4.86346	0.000335855	0.0215347	0.452182	thymine-DNA glycosylase
10342	Bt.4915.1.S1_at	1.08308	10.1139	4.76775	0.000397405	0.0233963	0.289344	coactosin-like 1 (Dictyostelium)
11566	Bt.7221.1.S1_at	1.08146	8.80597	4.13891	0.00123503	0.0389201	-0.809129	peptidylprolyl isomerase D
5889	Bt.2294.1.S1_a_at	1.07936	8.06838	5.21465	0.000183044	0.0158789	1.03857	ubiquitin-like modifier activating enzyme 7
2710	Bt.16638.2.S1_at	1.0742	7.06187	3.93834	0.00178964	0.0450961	-1.16826	RAR-related orphan receptor C
5922	Bt.2307.1.S1_s_at	1.07284	11.2912	3.9161	0.0018652	0.0456442	-1.20827	dynein, light chain, LC8-type 1; similar to dynein light chain 1
5147	Bt.2174.2.A1_at	1.06946	8.17923	4.6334	0.000504303	0.025799	0.0586843	ubiquitin-like modifier activating enzyme 6
12193	Bt.8722.1.S1_at	1.04545	7.52184	4.67415	0.000469031	0.0248019	0.128905	acid phosphatase 2, lysosomal
1336	Bt.13130.1.S1_at	1.02417	6.74037	4.5601	0.000574849	0.0273729	-0.0681407	CD40 molecule, TNF receptor superfamily member 5
11180	Bt.6460.1.S1_at	1.02283	12.5359	4.43269	0.000722896	0.0307132	-0.290173	similar to protein disulfide isomerase-associated 6; protein disulfide isomerase family A, member 6
4730	Bt.21026.1.S1_at	1.00537	6.41024	4.1526	0.00120433	0.03842	-0.784744	G protein-coupled receptor 65
11258	Bt.6597.1.S1_at	1.00493	9.24755	3.99202	0.00161988	0.0435786	-1.07181	lectin, galactoside-binding, soluble, 3 binding protein
10331	Bt.4902.1.S1_at	1.00476	11.9557	3.91536	0.00186778	0.0456442	-1.20961	cathepsin Z
14	AFFX-Bt-gapd-M_at	1.00342	12.4171	3.95802	0.00172538	0.044345	-1.13287	similar to Glyceraldehyde-3-phosphate dehydrogenase; glyceraldehyde-3-phosphate dehydrogenase
477	Bt.11184.1.S1_at	1.00285	8.2241	5.55146	0.000103913	0.0120016	1.58371	sideroflexin 4
5648	Bt.22491.1.A1_at	1.00206	7.01144	4.90005	0.000315028	0.0210322	0.514108	similar to NKp80 NK receptor
3033	Bt.17416.1.S1_at	-1.02179	10.4662	-4.66409	0.000477497	0.0248767	0.111582	CCAAT/enhancer binding protein (C/EBP), beta
11354	Bt.6771.1.S1_at	-1.0362	9.32839	-4.05161	0.00145071	0.0417034	-0.965013	EH domain binding protein 1
5431	Bt.22139.1.S1_at	-1.03729	10.2996	-3.92304	0.00184126	0.0456442	-1.19577	COBL-like 1
2252	Bt.15740.2.S1_at	-1.04385	9.67885	-4.69908	0.000448732	0.0244778	0.171748	tumor protein D52-like 1
955	Bt.12339.1.S1_at	-1.0606	9.01657	-5.45155	0.000122712	0.012906	1.42382	pyruvate carboxylase
139	Bt.10214.1.S1_at	-1.1298	11.8075	-4.06801	0.00140742	0.0413995	-0.935679	serine/threonine kinase 17a
5675	Bt.22519.1.S1_at	-1.12988	12.3985	-4.01576	0.00155018	0.0423898	-1.02923	brain protein 44
5875	Bt.22854.2.S1_at	-1.18018	13.8907	-4.89167	0.000319679	0.0210529	0.499931	fatty acid synthase
2358	Bt.15900.1.A1_at	-1.19275	9.65683	-4.63022	0.000507165	0.025799	0.053204	adenosylhomocysteinase-like 2
6748	Bt.24724.1.S1_at	-1.2055	7.46916	-5.70767	8.03461e-05	0.0106188	1.83061	gasdermin B
2375	Bt.15927.1.S1_at	-1.2145	10.7495	-3.84837	0.00211615	0.0479168	-1.33037	similar to WD repeat domain, phosphoinositide interacting 1
9018	Bt.29261.1.S1_s_at	-1.21514	10.672	-4.61848	0.000517893	0.025799	0.0329302	intestine-specific transcript 1 protein
10179	Bt.4680.1.S1_at	-1.21734	13.6162	-4.77092	0.000395188	0.0233742	0.29476	DnaJ (Hsp40) homolog, subfamily C, member 12
8318	Bt.27938.1.A1_at	-1.25768	13.9412	-4.15699	0.00119467	0.0382783	-0.776939	ATP-binding cassette, sub-family G (WHITE), member 2
9157	Bt.29710.1.A1_at	-1.2577	7.72094	-4.28575	0.000943828	0.0349461	-0.548591	tight junction protein 3 (zona occludens 3)
5665	Bt.22507.1.S1_at	-1.25933	8.44464	-5.95749	5.36292e-05	0.00836874	2.21754	RUN and SH3 domain containing 2
7084	Bt.25427.1.S1_at	-1.27102	10.618	-5.195	0.000189284	0.0161473	1.00623	RUN domain containing 1
8530	Bt.28238.1.A1_at	-1.28919	10.0953	-4.74859	0.000411079	0.0237692	0.256598	protein phosphatase 1K (PP2C domain containing)
11676	Bt.7472.1.S1_at	-1.29986	10.4662	-3.87084	0.00202929	0.0471303	-1.28984	three prime repair exonuclease 1
5854	Bt.22822.2.S1_at	-1.30015	8.82264	-4.53741	0.000598702	0.0278935	-0.107529	transmembrane protein 17; similar to transmembrane protein 17
9844	Bt.4111.1.A1_at	-1.31054	8.74115	-4.3125	0.000898932	0.0345589	-0.501364	EF-hand domain (C-terminal) containing 1
6547	Bt.24444.2.S1_a_at	-1.32042	7.73408	-4.92805	0.000300003	0.0206331	0.561367	RAR-related orphan receptor A
12230	Bt.8804.1.S1_at	-1.33484	12.2264	-4.4932	0.000648185	0.0290495	-0.18447	NEL-like 2 (chicken)
5297	Bt.21959.3.S1_at	-1.35802	8.3485	-4.58578	0.000549029	0.0265337	-0.0236231	transmembrane protein 64
4659	Bt.20929.2.A1_at	-1.37702	9.90876	-5.54802	0.000104507	0.0120016	1.57824	H1 histone family, member 0
8234	Bt.27828.1.S1_at	-1.44401	10.6034	-3.91805	0.00185843	0.0456442	-1.20476	similar to calponin like transmembrane domain protein
9997	Bt.4389.1.S1_at	-1.45053	10.2892	-4.68824	0.000457447	0.0246869	0.153123	spleen trypsin inhibitor; pancreatic trypsin inhibitor
12870	Bt.9850.1.A1_at	-1.47272	9.33582	-4.81396	0.000366341	0.022069	0.368118	transmembrane protein 171
1233	Bt.12872.1.S1_at	-1.50999	10.8659	-4.417	0.00074368	0.0309715	-0.31764	BTB (POZ) domain containing 3
8179	Bt.27710.1.A1_at	-1.51351	12.7914	-4.47812	0.000666019	0.0294412	-0.210768	HHIP-like 2
10733	Bt.5515.1.S1_at	-1.5233	10.8675	-4.7229	0.000430184	0.0241147	0.212618	5'-nucleotidase, ecto (CD73)
10048	Bt.4482.2.S1_at	-1.5298	8.77061	-4.23684	0.00103199	0.0367776	-0.635124	macrophage scavenger receptor 1
513	Bt.11242.1.S1_at	-1.55983	12.2106	-4.54957	0.000585795	0.0275899	-0.0864142	brain protein 44-like
8651	Bt.28449.1.S1_s_at	-1.57462	10.3362	-4.03739	0.00148934	0.0419821	-0.990463	immunoglobulin heavy constant gamma 1
7475	Bt.26530.1.S1_at	-1.57771	10.1454	-4.07879	0.00137968	0.0410796	-0.916402	similar to acyl-Coenzyme A dehydrogenase family, member 10
1062	Bt.12561.2.S1_at	-1.66598	10.6336	-4.03678	0.00149103	0.0419821	-0.991558	transmembrane protein 120B
7213	Bt.2580.1.S1_at	-1.67078	12.1348	-5.26241	0.000168759	0.0148692	1.11693	galactose mutarotase (aldose 1-epimerase)
10649	Bt.5387.1.S1_at	-1.83939	13.2685	-4.50151	0.00063857	0.0289188	-0.16999	lipoprotein lipase
622	Bt.11462.1.S1_at	-1.85592	11.7956	-5.16296	0.000199938	0.0163591	0.95339	syndecan 2
10098	Bt.457.1.S1_at	-1.96496	11.0413	-6.14933	3.95507e-05	0.00770455	2.50799	spermadhesin 1
3127	Bt.17665.1.A1_at	-2.0853	8.7255	-6.17794	3.78114e-05	0.00753435	2.5508	solute carrier family 25 (mitochondrial oxodicarboxylate carrier), member 21
171	Bt.10310.1.S1_at	-2.12231	6.45619	-6.76028	1.55097e-05	0.00467165	3.39451	myosin binding protein C, slow type
7097	Bt.25459.1.A1_at	-2.24342	10.7929	-4.92006	0.000304214	0.0207093	0.547889	ATPase type 13A4
1219	Bt.12848.1.S1_at	-2.24593	11.7257	-4.22192	0.00106056	0.0369256	-0.661575	parathyroid hormone-like hormone
1275	Bt.12984.1.S1_at	-2.3009	7.66807	-5.98899	5.09955e-05	0.00836874	2.26563	solute carrier family 38, member 3
12820	Bt.9777.1.S1_at	-2.39012	9.46507	-3.95687	0.00172905	0.0443459	-1.13493	3-hydroxybutyrate dehydrogenase, type 1
9810	Bt.405.1.S1_at	-2.66256	10.0139	-6.63715	1.86541e-05	0.00510592	3.22052	follistatin
5157	Bt.21761.1.S1_a_at	-2.91261	8.37571	-7.28811	7.18968e-06	0.00344892	4.11413	tropomodulin 4 (muscle)
7278	Bt.2598.1.S1_at	-3.32398	10.9331	-7.19092	8.26065e-06	0.00361274	3.98479	arachidonate 15-lipoxygenase
4806	Bt.21137.2.S1_at	-3.34318	9.34873	-5.21192	0.000183897	0.0158789	1.03408	solute carrier family 34 (sodium phosphate), member 2
3015	Bt.17371.1.A1_at	-4.59982	8.53515	-6.02605	4.80706e-05	0.00830147	2.32201	hypothetical LOC515994
