# Supplementary material for: Impact of Intramammary Treatment on Gene Expression Profiles in Bovine Escherichia coli Mastitis
Source: PLoS One. 2014 Jan 14;9(1):e85579. doi: 10.1371/journal.pone.0085579 (PMC3891811; doi:10.1371/journal.pone.0085579)
Supplement: Table S3 — List of DE genes in CF compared to CNT quarters 24 h post challenge. (XLSX) [file pone.0085579.s003.xlsx]

## Sheet: DECef24
	ID	logFC	AveExpr	t	P.Value	adj.P.Val	B	Name
813	Bt.12714.1.A1_at	3.44844	8.62972	7.28504	3.6572e-05	0.0112668	2.7398	hypothetical protein LOC540918
2031	Bt.17242.1.A1_at	3.11321	7.75092	5.78411	0.000222896	0.0227528	1.0033	cytochrome P450 subfamily 2B
3919	Bt.22672.1.A1_at	2.94482	10.2692	5.70285	0.00024785	0.0227528	0.899646	hydroxyprostaglandin dehydrogenase 15-(NAD)
4056	Bt.23229.1.S1_at	2.93432	9.53083	7.28562	3.65486e-05	0.0112668	2.7404	myosin binding protein C, slow type
7136	Bt.5528.1.S1_at	2.76322	10.6548	8.19246	1.39011e-05	0.00717036	3.63995	solute carrier family 7 (cationic amino acid transporter, y+ system), member 5
5916	Bt.29009.1.A1_at	2.55683	9.63587	7.07601	4.62777e-05	0.0136759	2.5173	ribonuclease, RNase A family, 4; angiogenin, ribonuclease, RNase A family, 5; similar to ribonuclease, RNase A family, 4; angiogenin 2
7071	Bt.5387.1.S1_at	2.53306	12.4128	5.67638	0.00025662	0.0227528	0.865647	lipoprotein lipase
4802	Bt.25544.1.A1_at	2.51975	8.04851	5.62292	0.000275365	0.023407	0.79667	tectorin beta
4579	Bt.24824.1.S1_at	2.25463	9.2026	6.14413	0.000140786	0.0189753	1.45022	glycosyltransferase 8 domain containing 2
4859	Bt.2580.1.S1_at	2.24014	11.6466	6.54979	8.56067e-05	0.0167828	1.93026	galactose mutarotase (aldose 1-epimerase)
5684	Bt.28346.1.A1_at	2.15514	9.37189	5.81554	0.000213983	0.0226827	1.04312	non-SMC condensin I complex, subunit H
5646	Bt.28238.1.A1_at	2.01779	9.99986	6.27842	0.000119132	0.0184845	1.61186	protein phosphatase 1K (PP2C domain containing)
4894	Bt.2598.1.S1_at	1.97089	9.50125	5.33736	0.000404015	0.0272268	0.420549	arachidonate 15-lipoxygenase
6503	Bt.4111.1.A1_at	1.96018	8.74619	5.07232	0.000582657	0.0314125	0.0598585	EF-hand domain (C-terminal) containing 1
3454	Bt.21680.1.S1_at	1.92457	11.6187	6.58557	8.20133e-05	0.0164523	1.97143	pirin (iron-binding nuclear protein)
3235	Bt.21137.1.S1_at	1.91069	10.7218	6.97686	5.18339e-05	0.0136759	2.40967	solute carrier family 34 (sodium phosphate), member 2
5637	Bt.28214.1.S1_at	1.84902	10.3473	5.0503	0.00060092	0.0319971	0.0294	solute carrier family 1 (glutamate/neutral amino acid transporter), member 4
939	Bt.13204.1.S1_at	1.72515	8.1046	5.53591	0.000309109	0.0242398	0.683436	fibrinogen-like 1
4787	Bt.25459.1.A1_at	1.67179	9.55503	5.68273	0.000254484	0.0227528	0.873821	ATPase type 13A4
5159	Bt.26895.1.S1_at	1.5773	9.81518	5.01991	0.000627148	0.0328606	-0.0127755	similar to family with sequence similarity 20, member A
6481	Bt.405.1.S1_at	1.55721	10.5817	6.00164	0.000168515	0.0200634	1.27573	follistatin
3354	Bt.21424.1.A1_at	1.48088	7.6015	5.08999	0.000568423	0.031105	0.0842613	solute carrier family 20 (phosphate transporter), member 2
3959	Bt.22822.1.S1_at	1.47965	9.85344	6.08788	0.000151092	0.0191665	1.38171	transmembrane protein 17; similar to transmembrane protein 17
373	Bt.11262.2.S1_at	1.46587	7.87186	5.29118	0.000430318	0.0281207	0.358508	paternally expressed 3
7137	Bt.5530.1.S1_at	1.45482	11.5196	6.27089	0.000120245	0.0184845	1.60286	dehydrogenase/reductase (SDR family) member 3
852	Bt.12848.1.S1_at	1.38667	10.7321	4.98707	0.000656877	0.0335385	-0.058514	parathyroid hormone-like hormone
2310	Bt.18332.1.S1_at	1.38412	7.49094	4.9649	0.000677807	0.0341916	-0.0894995	similar to laminin, alpha 2 (merosin, congenital muscular dystrophy)
4854	Bt.25769.1.A1_at	1.37556	6.82848	4.94591	0.000696298	0.0347183	-0.116095	similar to MAM domain containing 2
1190	Bt.13745.1.A1_a_at	1.35739	10.577	4.78807	0.000872618	0.0388	-0.339331	tudor domain containing 3
7114	Bt.5484.1.S1_at	1.34293	11.2604	4.70213	0.00098823	0.0422685	-0.462519	very low density lipoprotein receptor
4885	Bt.25948.1.A1_at	1.33936	9.15253	5.13156	0.000536404	0.0302776	0.141447	deltex homolog 1 (Drosophila); similar to Protein deltex-1 (Deltex1) (hDTX1)
346	Bt.11217.1.S1_at	1.33189	13.2331	5.13903	0.000530854	0.0302776	0.151701	mucin 15, cell surface associated
2776	Bt.20167.1.S1_at	1.31257	10.8794	4.90593	0.000737016	0.0359528	-0.172268	cell death-inducing DFFA-like effector a
6804	Bt.4788.1.S1_at	1.28947	14.1934	5.01111	0.000634971	0.0329955	-0.0250163	butyrophilin, subfamily 1, member A1
3368	Bt.21453.1.S1_at	1.27538	11.1158	4.69986	0.000991492	0.0422685	-0.465783	solute carrier family 3 (activators of dibasic and neutral amino acid transport), member 2
7148	Bt.5548.1.S1_at	1.26343	10.3305	4.52957	0.00127277	0.0494547	-0.713301	solute carrier family 1 (neutral amino acid transporter), member 5
4314	Bt.24202.1.S1_at	1.25409	8.99632	4.74149	0.000933361	0.0408689	-0.405949	Rho-related BTB domain containing 1
7074	Bt.5392.1.S1_at	1.24515	13.8013	5.55511	0.000301298	0.0239902	0.708523	CD36 molecule (thrombospondin receptor)
5582	Bt.28112.1.S1_at	1.23347	9.3062	5.05045	0.000600794	0.0319971	0.0296064	phospholipase A2, group XIIA
1912	Bt.16766.1.A1_at	1.20823	8.22393	4.68754	0.00100943	0.0422685	-0.48354	similar to KIAA1324
6252	Bt.3372.3.S1_a_at	1.14273	11.3638	4.68988	0.001006	0.0422685	-0.480171	1-acylglycerol-3-phosphate O-acyltransferase 6 (lysophosphatidic acid acyltransferase, zeta)
7959	Bt.8180.3.A1_a_at	-1.07089	6.90984	-4.52097	0.00128906	0.049863	-0.72591	ENSBTAG00000002233
6000	Bt.2939.1.A1_at	-1.08029	8.61954	-4.58171	0.00117855	0.0472844	-0.63704	Mov10, Moloney leukemia virus 10, homolog (mouse)
2407	Bt.18740.2.S1_at	-1.09415	6.80877	-4.78881	0.000871682	0.0388	-0.338269	ganglioside induced differentiation associated protein 2
5896	Bt.28914.1.A1_at	-1.1004	7.19204	-4.64973	0.00106666	0.0438145	-0.538181	retinitis pigmentosa 2 (X-linked recessive)
8567	Bt.983.1.S1_at	-1.11306	11.0308	-4.81022	0.000845224	0.0387814	-0.307766	hypoxanthine phosphoribosyltransferase 1; similar to Hypoxanthine phosphoribosyltransferase 1; similar to hypoxanthine phosphoribosyltransferase 1
3603	Bt.22009.1.S1_at	-1.13166	11.2	-4.69471	0.000998953	0.0422685	-0.473209	chemokine (C-X-C motif) ligand 16
7025	Bt.5296.1.S1_at	-1.13342	8.57331	-4.71597	0.00096855	0.0421955	-0.442596	sulfide quinone reductase-like (yeast)
5448	Bt.27760.1.S1_at	-1.16755	9.48462	-5.00177	0.000643393	0.033233	-0.0380278	major histocompatibility complex, class I, A
6644	Bt.4474.2.S1_a_at	-1.17475	8.07705	-4.51495	0.00130062	0.0498661	-0.73476	dysbindin (dystrobrevin binding protein 1) domain containing 2
2080	Bt.1740.1.S1_at	-1.1767	8.70721	-4.60178	0.00114429	0.0462542	-0.607796	cysteine-rich with EGF-like domains 2
6151	Bt.3071.1.S1_at	-1.18386	10.9056	-4.90421	0.000738817	0.0359528	-0.174681	cytoskeleton-associated protein 4
4830	Bt.25663.1.A1_at	-1.19807	7.7458	-5.0948	0.000564615	0.031105	0.0908924	copine VIII
6581	Bt.4314.1.S1_at	-1.20647	12.689	-4.57799	0.00118502	0.0473239	-0.642467	annexin A2
2098	Bt.17465.1.S1_at	-1.22043	9.11304	-4.6942	0.000999697	0.0422685	-0.473946	rhomboid, veinlet-like 2 (Drosophila)
2823	Bt.20236.1.S1_at	-1.24987	9.24327	-5.25718	0.000450863	0.0282878	0.312607	ADAMTS-like 4
4310	Bt.24181.1.S1_at	-1.2516	12.7546	-5.45012	0.000346788	0.0260121	0.570609	lipopolysaccharide binding protein
2155	Bt.17703.2.A1_at	-1.27361	8.72161	-4.98685	0.000657083	0.0335385	-0.0588242	solute carrier family 15 (H+/peptide transporter), member 2
8370	Bt.9379.1.S1_at	-1.28297	8.15056	-4.69022	0.00100549	0.0422685	-0.479672	monoamine oxidase A
7207	Bt.5717.1.S1_at	-1.30762	8.59986	-4.51191	0.00130649	0.0498661	-0.739225	chromosome 6 open reading frame 115 ortholog
6168	Bt.3137.1.S1_at	-1.30839	8.71594	-4.97107	0.000671913	0.0340936	-0.0808703	similar to Stathmin (Phosphoprotein p19) (pp19) (Oncoprotein 18) (Op18) (Leukemia-associated phosphoprotein p18) (pp17) (Prosolin) (Metablastin) (Pr22 protein); stathmin 1
8523	Bt.9742.1.S1_at	-1.31045	9.19429	-5.42819	0.000357194	0.0263985	0.541581	programmed cell death 6 interacting protein
1495	Bt.1560.1.S1_at	-1.31056	7.48978	-5.55052	0.000303146	0.0239902	0.70253	CDC42 effector protein (Rho GTPase binding) 3
7927	Bt.8077.1.S1_at	-1.31245	10.8793	-5.1492	0.000523402	0.0302776	0.165639	phosphoglycerate kinase 1
2670	Bt.19927.1.A1_at	-1.32271	8.32744	-5.10687	0.000555179	0.0308966	0.107518	tumor suppressor candidate 3
8180	Bt.8906.1.S1_at	-1.32665	7.88043	-5.69771	0.000249527	0.0227528	0.893052	lectin, galactoside-binding, soluble, 9
7549	Bt.6775.1.S1_at	-1.36377	7.86078	-5.34518	0.000399734	0.0271504	0.431023	annexin A3
828	Bt.1275.1.S1_at	-1.36392	7.55561	-5.4862	0.00033037	0.0254444	0.618203	similar to fractalkine
6419	Bt.3898.1.S1_at	-1.38547	8.61124	-4.84772	0.000800926	0.0378465	-0.254505	isocitrate dehydrogenase 3 (NAD+) alpha
3956	Bt.22803.1.S1_at	-1.41429	10.0655	-5.41051	0.000365829	0.026518	0.518121	tubulin, beta; similar to tubulin, beta 5
6782	Bt.4757.1.S1_at	-1.41471	8.92127	-4.6711	0.0010339	0.0430841	-0.507271	Rho GDP dissociation inhibitor (GDI) beta
6428	Bt.393.1.S2_at	-1.41529	9.93699	-4.79786	0.000860392	0.0388	-0.325367	cathepsin B
110	Bt.10236.1.S1_at	-1.42088	10.8401	-4.78961	0.000870681	0.0388	-0.337132	mesencephalic astrocyte-derived neurotrophic factor
3202	Bt.21055.1.S1_at	-1.42366	8.96151	-4.85655	0.000790861	0.0378465	-0.241995	MAP kinase interacting serine/threonine kinase 1
214	Bt.10855.1.S1_at	-1.42465	11.2154	-5.39824	0.00037195	0.0266699	0.501821	regulator of G-protein signaling 2, 24kDa
5234	Bt.27077.1.S1_at	-1.43288	7.43667	-4.65492	0.00105861	0.0436919	-0.530675	Duffy blood group, chemokine receptor
6413	Bt.3887.1.S1_at	-1.44363	7.97032	-4.55569	0.00122461	0.0480159	-0.675051	syntaxin 2
6751	Bt.471.1.S1_at	-1.46412	8.73167	-5.01831	0.000628565	0.0328606	-0.0150036	thrombomodulin
7059	Bt.5362.2.S1_a_at	-1.47118	7.32294	-6.39693	0.000103004	0.0184027	1.75225	similar to endopin 2C
7635	Bt.7043.2.S1_a_at	-1.47976	6.9563	-6.30561	0.000115204	0.0184027	1.64425	vascular cell adhesion molecule 1
3063	Bt.2070.1.A1_at	-1.48091	7.32053	-5.55949	0.000299544	0.0239902	0.714243	dual specificity phosphatase 10
4790	Bt.25471.1.S1_at	-1.49913	7.88798	-6.15614	0.000138684	0.0189753	1.4648	similar to MGC165708 protein; ataxin 3
3122	Bt.20891.1.S1_at	-1.51289	7.17312	-6.09364	0.00015	0.0191665	1.38875	2'-5'-oligoadenylate synthetase 2, 69/71kDa; 2',5'-oligoadenylate synthetase 1, 40/46kDa
5028	Bt.2657.1.S1_a_at	-1.5158	7.55116	-4.81462	0.000839895	0.038743	-0.301507	fermitin family homolog 3 (Drosophila)
1107	Bt.13553.1.S1_at	-1.56398	9.94048	-4.74619	0.000927038	0.0407991	-0.399219	signal peptidase complex subunit 3 homolog (S. cerevisiae)
7082	Bt.5401.1.S1_at	-1.56651	8.53131	-5.77068	0.000226824	0.0227528	0.986245	transglutaminase 2 (C polypeptide, protein-glutamine-gamma-glutamyltransferase)
7813	Bt.7625.1.S1_a_at	-1.57071	11.5536	-6.31132	0.000114396	0.0184027	1.65104	neutrophil cytosolic factor 4, 40kDa
5848	Bt.28750.1.S1_at	-1.57598	7.09258	-5.29435	0.000428455	0.0281207	0.362777	interleukin 13 receptor, alpha 1
2843	Bt.20276.1.S1_at	-1.57835	7.57117	-5.41987	0.000361229	0.0264065	0.530549	membrane bound O-acyltransferase domain containing 1
6327	Bt.3624.1.S1_at	-1.59407	9.4697	-6.11478	0.000146065	0.0191665	1.41454	proteasome (prosome, macropain) subunit, beta type, 10
7911	Bt.8015.3.A1_at	-1.60893	8.49006	-6.33264	0.000111436	0.0184027	1.67635	ribosomal protein S24; similar to ribosomal protein S24
7161	Bt.5590.2.S1_at	-1.60941	7.682	-6.79426	6.40641e-05	0.0149356	2.20787	protein tyrosine phosphatase, non-receptor type 2
6577	Bt.4303.1.S1_at	-1.64064	8.04159	-5.25446	0.000452552	0.0282878	0.308926	adenosine deaminase
7383	Bt.632.1.S1_s_at	-1.64379	9.50941	-5.67873	0.000255827	0.0227528	0.868674	TIMP metallopeptidase inhibitor 1
4332	Bt.24238.1.A1_at	-1.68464	8.37091	-5.17938	0.000501942	0.0299403	0.206904	macrophage expressed 1
301	Bt.11088.1.S1_a_at	-1.75842	7.91708	-5.47472	0.000335502	0.025611	0.603078	CD97 molecule
3317	Bt.21342.1.S1_at	-1.77142	8.50062	-5.60185	0.000283153	0.0234854	0.769365	S100 calcium binding protein A14
5361	Bt.27361.1.A1_at	-1.79855	11.2689	-5.91662	0.000187838	0.0207729	1.17012	tumor necrosis factor receptor superfamily, member 6b, decoy
1673	Bt.16024.1.S1_at	-1.83482	9.00161	-6.35608	0.000108279	0.0184027	1.70409	sema domain, immunoglobulin domain (Ig), transmembrane domain (TM) and short cytoplasmic domain, (semaphorin) 4D
6459	Bt.4001.1.S1_at	-1.83663	8.94982	-4.91084	0.000731882	0.0359528	-0.165357	heme oxygenase (decycling) 1
5498	Bt.27877.1.S1_at	-1.85404	7.1566	-5.80965	0.000215625	0.0226827	1.03566	myosin IF
761	Bt.12610.1.A1_at	-1.85668	7.28968	-4.55774	0.00122091	0.0480159	-0.672049	interleukin 12A (natural killer cell stimulatory factor 1, cytotoxic lymphocyte maturation factor 1, p35)
3924	Bt.22692.1.A1_at	-1.88359	7.90626	-5.39397	0.000374108	0.0266699	0.496138	interleukin 6 receptor
1623	Bt.15886.1.S1_at	-1.93797	9.17855	-6.76318	6.64425e-05	0.0150357	2.17305	acyl-CoA synthetase long-chain family member 5
7894	Bt.7938.1.S1_at	-1.94094	10.5329	-5.22538	0.000471032	0.0290223	0.269518	cathepsin S
7267	Bt.5970.1.S1_a_at	-1.97066	12.3728	-7.57202	2.66831e-05	0.00920675	3.03578	S100 calcium binding protein A2
4617	Bt.24918.1.A1_at	-1.97854	9.29175	-7.895	1.89104e-05	0.00815604	3.35622	ferric-chelate reductase 1
6696	Bt.4588.1.S1_at	-2.00476	7.00795	-5.3488	0.000397768	0.0271504	0.435869	pleckstrin homology domain containing, family O member 2
98	Bt.10185.1.S1_at	-2.00492	7.66077	-6.81644	6.2424e-05	0.0149356	2.23263	thioesterase superfamily member 4
5568	Bt.28073.1.S1_at	-2.0076	8.09832	-4.56518	0.00120759	0.0477831	-0.661178	proline-serine-threonine phosphatase interacting protein 2
6378	Bt.3809.1.S1_at	-2.00915	9.96999	-5.56061	0.000299099	0.0239902	0.715698	lactate dehydrogenase A
6750	Bt.4707.1.A1_at	-2.01237	10.5975	-5.23022	0.000467902	0.0290223	0.276084	similar to C4BP alpha chain; complement component 4 binding protein, alpha
4483	Bt.24600.1.S1_at	-2.04135	8.67532	-6.10613	0.000147661	0.0191665	1.404	apoptosis-associated tyrosine kinase
4288	Bt.24069.1.A1_at	-2.08605	6.86987	-5.79649	0.00021934	0.0227528	1.019	C-type lectin domain family 2, member D
129	Bt.1031.1.S1_at	-2.12128	8.95801	-5.56861	0.000295931	0.0239902	0.726134	cathepsin H
1669	Bt.16018.1.S1_a_at	-2.14154	9.4096	-5.13442	0.000534272	0.0302776	0.145373	caspase 4, apoptosis-related cysteine peptidase
3776	Bt.22430.1.A1_at	-2.14546	7.85438	-5.16761	0.000510197	0.0301436	0.190828	cytochrome b-245, beta polypeptide
2433	Bt.18889.1.S1_at	-2.1792	7.47448	-4.54522	0.00124367	0.0485425	-0.690363	linker for activation of T cells family, member 2
8306	Bt.9211.1.S1_at	-2.20264	7.92155	-5.73269	0.000238351	0.0227528	0.937834	amyloid beta (A4) precursor protein-binding, family B, member 1 interacting protein
1683	Bt.16049.1.S1_at	-2.22396	9.5653	-5.6188	0.00027687	0.023407	0.791336	lysosomal multispanning membrane protein 5
1302	Bt.14020.1.S1_at	-2.24132	7.09904	-8.03694	1.63098e-05	0.00740465	3.49295	leucine-rich alpha-2-glycoprotein 1
8471	Bt.9605.1.S1_at	-2.24389	8.5403	-6.92733	5.48786e-05	0.013923	2.35539	membrane-spanning 4-domains, subfamily A, member 8B
7131	Bt.552.1.S1_at	-2.26865	8.07279	-8.92758	6.73523e-06	0.00528165	4.29715	chemokine (C-C motif) ligand 5
7912	Bt.8022.1.S1_at	-2.29717	12.1676	-6.15457	0.000138957	0.0189753	1.4629	cathepsin C
4555	Bt.24760.1.S1_at	-2.36886	7.96495	-5.46656	0.000339199	0.025666	0.592325	similar to immunoglobulin-like transcript 5 protein
6734	Bt.4675.1.S1_a_at	-2.40153	7.59669	-8.72423	8.18988e-06	0.00588716	4.12138	myxovirus (influenza virus) resistance 1, interferon-inducible protein p78 (mouse)
7565	Bt.6817.1.S1_at	-2.41868	9.35374	-5.96915	0.000175632	0.0202	1.2355	tumor necrosis factor receptor superfamily, member 1B
617	Bt.12196.1.S1_at	-2.41935	8.25027	-4.92916	0.000713053	0.0353494	-0.139595	protein tyrosine phosphatase, receptor type, C
3028	Bt.20596.1.S1_at	-2.43229	7.70522	-8.18205	1.40496e-05	0.00717036	3.6302	myelin protein zero-like 2
1636	Bt.15912.1.S1_at	-2.43375	7.57792	-4.64286	0.00107744	0.0440474	-0.548142	placenta-specific 8
5098	Bt.26735.1.S1_at	-2.44318	7.17126	-4.82154	0.000831578	0.038743	-0.29166	solute carrier family 46, member 2
6445	Bt.3980.1.S1_at	-2.54477	7.21666	-6.19138	0.000132716	0.0187674	1.5074	scinderin
653	Bt.12304.1.S1_at	-2.54509	8.61929	-5.0456	0.000604904	0.0320116	0.0228775	ISG15 ubiquitin-like modifier
6857	Bt.4898.1.S1_at	-2.5812	8.30739	-5.13948	0.000530525	0.0302776	0.152312	brain abundant, membrane attached signal protein 1
150	Bt.10398.1.S1_at	-2.58967	9.62562	-6.06646	0.000155229	0.0194059	1.3555	pentraxin-related gene, rapidly induced by IL-1 beta
7143	Bt.5538.1.S1_at	-2.59835	9.47107	-9.75904	3.13861e-06	0.00364602	4.97135	UDP-glucose dehydrogenase
6296	Bt.351.1.S1_at	-2.65016	8.08921	-4.95819	0.000684275	0.0343172	-0.098884	coronin, actin binding protein, 1A
7058	Bt.5362.1.S1_at	-2.66289	7.37375	-9.52412	3.87249e-06	0.00371157	4.78783	serpin peptidase inhibitor, clade A (alpha-1 antiproteinase, antitrypsin), member 3
7948	Bt.8140.1.S1_at	-2.66616	7.51732	-5.72724	0.000240056	0.0227528	0.930869	Fc fragment of IgE, high affinity I, receptor for; gamma polypeptide
4002	Bt.23042.1.S1_at	-2.68165	11.7155	-6.96876	5.23193e-05	0.0136759	2.40082	metallothionein 1E
1136	Bt.13628.1.S1_at	-2.68519	8.13713	-5.31531	0.000416353	0.0278408	0.390965	transglutaminase 3 (E polypeptide, protein-glutamine-gamma-glutamyltransferase)
3625	Bt.22050.1.S1_at	-2.73702	7.74136	-5.72748	0.000239983	0.0227528	0.931166	hemopoietic cell kinase
1654	Bt.15957.1.S1_at	-2.75069	8.06922	-5.62566	0.000274369	0.023407	0.800215	ENSBTAG00000039748
7865	Bt.784.1.A1_at	-2.75314	7.20834	-6.41912	0.000100257	0.0184027	1.7783	Src-like-adaptor
8056	Bt.8544.1.S1_at	-2.8013	6.96283	-6.30905	0.000114716	0.0184027	1.64835	CD69 molecule
8420	Bt.9504.1.A1_at	-2.80166	7.27003	-8.57986	9.43051e-06	0.00625751	3.99385	chemokine (C-C motif) ligand 4
4672	Bt.2506.1.S1_at	-2.80802	6.74021	-4.65986	0.001051	0.0435862	-0.523523	dickkopf homolog 3 (Xenopus laevis)
5991	Bt.29351.1.A1_at	-2.82935	8.97795	-7.018	4.94452e-05	0.0136759	2.45449	protease, serine, 22
5643	Bt.28225.1.A1_at	-2.84555	7.40496	-5.66313	0.000261132	0.0227528	0.8486	SAM domain, SH3 domain and nuclear localization signals 1
6999	Bt.5238.1.S1_at	-2.96554	10.797	-6.58614	8.19578e-05	0.0164523	1.97208	similar to chitinase 3-like 1; chitinase 3-like 1 (cartilage glycoprotein-39)
3358	Bt.21431.1.S1_at	-3.04407	7.41195	-6.32898	0.000111939	0.0184027	1.67201	lymphotoxin beta (TNF superfamily, member 3)
3656	Bt.22116.1.A1_at	-3.08689	11.7478	-10.1453	2.24183e-06	0.00364602	5.26188	interleukin 18 binding protein
4718	Bt.2519.1.S1_at	-3.09122	7.58221	-8.23852	1.32645e-05	0.00717036	3.68294	plasminogen activator, urokinase
2118	Bt.17571.1.A1_at	-3.17768	7.7916	-5.90222	0.000191342	0.0208926	1.15213	spleen focus forming virus (SFFV) proviral integration oncogene spi1
8539	Bt.9774.1.S1_a_at	-3.29764	10.1004	-9.95141	2.65075e-06	0.00364602	5.11774	hypothetical LOC614805
989	Bt.13293.1.S1_at	-3.3969	8.6673	-5.42639	0.00035806	0.0263985	0.539204	CD48 molecule
1296	Bt.14005.1.S1_at	-3.43782	7.89737	-5.36372	0.000389784	0.0271504	0.455802	CD53 molecule
3732	Bt.22322.1.S1_at	-3.60944	6.81047	-10.2391	2.06935e-06	0.00364602	5.33038	serum amyloid A-like; similar to serum amyloid A1 preproprotein
1829	Bt.16453.1.A1_at	-3.77556	8.14454	-7.78357	2.12696e-05	0.00832085	3.24715	solute carrier family 6 (amino acid transporter), member 14
4096	Bt.2334.1.S1_at	-3.79271	8.47301	-5.35492	0.000394471	0.0271504	0.444051	CD68 molecule
3128	Bt.209.3.S1_at	-3.89051	8.30234	-7.03073	4.87302e-05	0.0136759	2.46832	lysozyme (renal amyloidosis)
6529	Bt.4199.1.S1_at	-4.13072	8.08938	-13.8883	1.38376e-07	0.000397878	7.48325	interleukin 1 receptor antagonist
8366	Bt.9360.1.S1_at	-4.20759	9.99419	-8.17637	1.41312e-05	0.00717036	3.62488	S100 calcium binding protein A8
1102	Bt.13542.1.S1_at	-4.21579	10.146	-15.4571	5.25153e-08	0.000397878	8.16773	complement factor B
1682	Bt.16048.1.S1_at	-4.25682	9.10831	-7.74387	2.21864e-05	0.00832085	3.20792	serglycin
8616	Bt.9974.1.S1_at	-4.26068	7.21236	-7.32801	3.48661e-05	0.0112668	2.7848	chemokine (C-C motif) ligand 3
5459	Bt.278.1.S1_at	-4.57928	11.7126	-6.05052	0.000158388	0.019518	1.33594	serum amyloid A 3
6316	Bt.357.1.S1_at	-4.67869	8.81497	-6.85091	5.99643e-05	0.0147786	2.27097	S100 calcium binding protein A12 (calgranulin C)
917	Bt.13125.1.S1_s_at	-5.36708	7.59007	-7.61873	2.53699e-05	0.00911837	3.08294	defensin, beta 1
1757	Bt.16201.1.S1_at	-5.43622	7.99866	-9.27419	4.86572e-06	0.00419717	4.58666	S100 calcium binding protein A9
736	Bt.12553.1.S1_at	-5.9094	9.45227	-5.75539	0.000231391	0.0227528	0.966783	haptoglobin
