# Supplementary material for: Impact of Intramammary Treatment on Gene Expression Profiles in Bovine Escherichia coli Mastitis
Source: PLoS One. 2014 Jan 14;9(1):e85579. doi: 10.1371/journal.pone.0085579 (PMC3891811; doi:10.1371/journal.pone.0085579)
Supplement: Table S4 — List of DE genes in CF compared to CNT quarters 48 h post challenge. (XLSX) [file pone.0085579.s004.xlsx]

## Sheet: DECef48
	ID	logFC	AveExpr	t	P.Value	adj.P.Val	B	Name
3015	Bt.17371.1.A1_at	3.34847	8.53515	4.38671	0.000785596	0.0411573	-0.361749	hypothetical LOC515994
7278	Bt.2598.1.S1_at	2.98131	10.9331	6.44961	2.48075e-05	0.00644747	2.94875	arachidonate 15-lipoxygenase
4806	Bt.21137.2.S1_at	2.73745	9.34873	4.2676	0.000975595	0.0456518	-0.5711	solute carrier family 34 (sodium phosphate), member 2
9810	Bt.405.1.S1_at	2.22409	10.0139	5.54413	0.000105182	0.0132418	1.57514	follistatin
7097	Bt.25459.1.A1_at	2.12419	10.7929	4.65856	0.000482208	0.0326547	0.109808	ATPase type 13A4
10098	Bt.457.1.S1_at	2.01965	11.0413	6.32049	3.02709e-05	0.00712853	2.7608	spermadhesin 1
1275	Bt.12984.1.S1_at	2.00209	7.66807	5.21122	0.000184118	0.0193878	1.03784	solute carrier family 38, member 3
171	Bt.10310.1.S1_at	1.82322	6.45619	5.80756	6.8282e-05	0.0105633	1.98811	myosin binding protein C, slow type
622	Bt.11462.1.S1_at	1.71681	11.7956	4.77597	0.000391684	0.0288244	0.310535	syndecan 2
3127	Bt.17665.1.A1_at	1.60318	8.7255	4.74961	0.000410337	0.0292558	0.265634	solute carrier family 25 (mitochondrial oxodicarboxylate carrier), member 21
7213	Bt.2580.1.S1_at	1.40613	12.1348	4.42886	0.000727918	0.0398639	-0.288053	galactose mutarotase (aldose 1-epimerase)
12870	Bt.9850.1.A1_at	1.37598	9.33582	4.49772	0.000642943	0.0379481	-0.168098	transmembrane protein 171
12230	Bt.8804.1.S1_at	1.36672	12.2264	4.60052	0.000534759	0.0342881	0.00990105	NEL-like 2 (chicken)
9997	Bt.4389.1.S1_at	1.31843	10.2892	4.26128	0.000986914	0.0456518	-0.582249	spleen trypsin inhibitor; pancreatic trypsin inhibitor
9157	Bt.29710.1.A1_at	1.3021	7.72094	4.43708	0.000717191	0.0395279	-0.273706	tight junction protein 3 (zona occludens 3)
6234	Bt.2367.1.A1_at	1.23605	10.2643	4.35692	0.000829196	0.0417916	-0.413953	5'-nucleotidase, ecto (CD73)
2148	Bt.15561.2.A1_s_at	1.14724	8.05018	4.84222	0.0003486	0.0276998	0.422974	ChaC, cation transport regulator homolog 1 (E. coli)
4659	Bt.20929.2.A1_at	1.13944	9.90876	4.59081	0.000544116	0.0343775	-0.0068545	H1 histone family, member 0
6748	Bt.24724.1.S1_at	1.1241	7.46916	5.32223	0.000152501	0.0170276	1.21889	gasdermin B
10179	Bt.4680.1.S1_at	1.10179	13.6162	4.31805	0.00088989	0.0433303	-0.48223	DnaJ (Hsp40) homolog, subfamily C, member 12
9018	Bt.29261.1.S1_s_at	1.10031	10.672	4.18201	0.00114102	0.0494373	-0.722473	intestine-specific transcript 1 protein
5875	Bt.22854.2.S1_at	1.09415	13.8907	4.53505	0.00060124	0.0362198	-0.103301	fatty acid synthase
8647	Bt.28444.1.A1_at	1.00391	9.51715	4.54701	0.000588484	0.035617	-0.0825809	T-cell receptor beta chain variable region
6943	Bt.25087.1.A1_at	-1.00769	8.27225	-4.78771	0.000383663	0.0288244	0.330504	similar to ras-like protein TC10
9221	Bt.29897.1.S1_at	-1.02693	8.91416	-4.7494	0.000410491	0.0292558	0.265272	solute carrier family 39 (metal ion transporter), member 11
10181	Bt.4685.1.S1_at	-1.03034	7.65869	-4.77739	0.000390701	0.0288244	0.31296	WD repeat and FYVE domain containing 3; similar to WD repeat and FYVE domain containing 3
4037	Bt.20096.2.S1_a_at	-1.04154	8.12683	-4.97665	0.00027568	0.0246249	0.649256	FXYD domain containing ion transport regulator 5
2385	Bt.15942.1.A1_at	-1.0509	7.14215	-4.41033	0.000752714	0.0406215	-0.320426	sushi domain containing 3
9952	Bt.4311.1.S1_at	-1.0593	11.2058	-4.96857	0.000279575	0.0248017	0.635735	guanine nucleotide binding protein (G protein), alpha inhibiting activity polypeptide 2
3653	Bt.19105.1.A1_at	-1.06741	8.63479	-4.76134	0.000401923	0.0290822	0.28563	Friend leukemia virus integration 1
9956	Bt.4317.1.S1_at	-1.06861	12.5993	-4.15852	0.0011913	0.0498601	-0.764147	glutathione peroxidase 1
7481	Bt.26537.1.S1_at	-1.07155	6.88867	-5.02728	0.000252516	0.0231956	0.733817	leucine rich repeat containing 33
2043	Bt.1472.1.S1_at	-1.07402	8.45106	-5.79046	7.02042e-05	0.0105633	1.96163	inhibitor of kappa light polypeptide gene enhancer in B-cells, kinase epsilon
9996	Bt.4388.1.S1_at	-1.07427	10.0937	-4.37456	0.000803084	0.0416062	-0.383028	interleukin 27 receptor, alpha
11749	Bt.7632.1.S1_a_at	-1.09021	7.76384	-4.94266	0.000292464	0.0255946	0.592292	NCK-associated protein 1-like
7537	Bt.26612.2.S1_at	-1.09431	7.74476	-4.77692	0.000391031	0.0288244	0.312146	regulator of G-protein signaling 16
8130	Bt.27563.1.A1_at	-1.10051	7.89962	-5.88403	6.03433e-05	0.0101502	2.10595	oxysterol binding protein-like 11
5244	Bt.21886.1.S1_at	-1.10228	6.90557	-5.96423	5.30538e-05	0.00928585	2.22853	toll-like receptor 7
5648	Bt.22491.1.A1_at	-1.11095	7.01144	-5.43251	0.000126685	0.0150704	1.39688	similar to NKp80 NK receptor
10632	Bt.5362.2.S1_a_at	-1.1152	7.59238	-4.80915	0.000369451	0.0283144	0.366926	similar to endopin 2C
4963	Bt.21410.1.S1_at	-1.12165	8.87271	-4.74113	0.000416533	0.0293984	0.251167	cathepsin A
12572	Bt.9379.1.S1_at	-1.12717	7.74215	-4.81028	0.000368718	0.0283144	0.368843	monoamine oxidase A
5354	Bt.2203.1.S1_at	-1.12928	9.91877	-5.14729	0.000205375	0.0203055	0.932749	abhydrolase domain containing 12
723	Bt.11711.1.A1_at	-1.13158	7.62652	-4.47463	0.000670224	0.0382432	-0.208253	high-mobility group box 3; similar to high-mobility group box 3
12655	Bt.9527.1.A1_at	-1.14112	9.50617	-5.36523	0.000141833	0.0162423	1.28852	Kruppel-like factor 10
2060	Bt.1491.1.S1_at	-1.15844	9.28945	-4.85846	0.000338811	0.0272564	0.45045	complement component 1, s subcomponent
10542	Bt.5237.1.S1_at	-1.17938	8.59094	-4.53071	0.000605944	0.0362965	-0.110831	insulin-like growth factor binding protein 4
9948	Bt.4303.1.S1_at	-1.1844	8.09767	-5.55219	0.000103788	0.0132418	1.58793	adenosine deaminase
9809	Bt.4049.1.S1_at	-1.191	8.05529	-5.15118	0.00020401	0.0203055	0.939165	armadillo repeat containing, X-linked 6
10904	Bt.5897.1.S1_at	-1.19535	9.47517	-4.32213	0.000883321	0.0433303	-0.475068	ubiquitin D
4437	Bt.20549.1.S1_at	-1.20315	7.72816	-5.37981	0.000138397	0.0161488	1.31206	regulator of G-protein signaling 19
5219	Bt.21851.1.A1_at	-1.21494	6.82256	-5.24612	0.000173495	0.0185712	1.09497	similar to nuclear antigen Sp100
11474	Bt.7031.1.A1_at	-1.22676	8.35225	-4.45898	0.000689392	0.0382432	-0.235502	cytokine receptor-like factor 3
11862	Bt.7938.1.S1_at	-1.22756	11.6337	-4.15758	0.00119338	0.0498601	-0.765831	cathepsin S
8802	Bt.28700.1.S1_at	-1.23379	7.82356	-5.0988	0.000223207	0.021102	0.852619	PQ loop repeat containing 3
10362	Bt.4952.2.S1_a_at	-1.24238	8.87802	-4.57075	0.000563994	0.0347614	-0.0415163	similar to Ribosomal protein L22-like 1; ribosomal protein L22-like 1
12417	Bt.9124.1.A1_at	-1.24679	9.2311	-4.65	0.000489611	0.0328572	0.0950934	WAS/WASL interacting protein family, member 1
4176	Bt.20245.1.S1_at	-1.262	7.87488	-7.53415	5.08547e-06	0.00341292	4.42601	pleckstrin homology domain containing, family O member 1
7469	Bt.26522.1.A1_at	-1.26685	7.05752	-6.76538	1.53921e-05	0.00519167	3.39743	chromosome 3 open reading frame 34 ortholog
3741	Bt.1942.1.S1_at	-1.2724	7.22505	-5.75348	7.45562e-05	0.0107295	1.90422	plasminogen activator, urokinase receptor
1336	Bt.13130.1.S1_at	-1.27264	6.74037	-5.66641	8.59657e-05	0.0115982	1.76818	CD40 molecule, TNF receptor superfamily member 5
4730	Bt.21026.1.S1_at	-1.27384	6.41024	-5.2615	0.00016902	0.0182429	1.12009	G protein-coupled receptor 65
4403	Bt.20512.1.S1_at	-1.27539	9.75403	-5.55125	0.000103948	0.0132418	1.58644	similar to alpha 1 type XV collagen
4773	Bt.21087.1.A1_at	-1.27566	8.08088	-6.43049	2.55457e-05	0.00644747	2.92109	transcription factor 19
2243	Bt.15732.1.S1_a_at	-1.27905	6.92779	-4.42526	0.00073267	0.039872	-0.294342	lipoma HMGIC fusion partner-like 2
940	Bt.12304.1.S1_at	-1.27947	8.51644	-7.09804	9.44371e-06	0.00436839	3.85343	ISG15 ubiquitin-like modifier
3008	Bt.1736.1.A1_at	-1.28388	7.25174	-4.30438	0.000912317	0.0439269	-0.506285	suppressor of cytokine signaling 1
6090	Bt.23438.1.S1_at	-1.29684	7.70977	-5.12142	0.000214693	0.0207515	0.890054	anthrax toxin receptor 2
1293	Bt.13022.1.S2_at	-1.30883	6.93721	-4.38498	0.000788065	0.0411573	-0.364783	integrin, alpha L (antigen CD11A (p180), lymphocyte function-associated antigen 1; alpha polypeptide)
12559	Bt.9351.1.S1_at	-1.31369	7.09387	-7.57083	4.83273e-06	0.00341292	4.47289	NFAT activating protein with ITAM motif 1
11262	Bt.6608.1.S1_at	-1.3211	7.14074	-4.7763	0.000391459	0.0288244	0.31109	plexin C1
7605	Bt.26709.2.A1_at	-1.35222	8.77496	-5.67259	8.5098e-05	0.0115982	1.77788	similar to coproporphyrinogen oxidase
3665	Bt.19160.1.A1_at	-1.35298	7.85221	-4.92121	0.000303606	0.0259388	0.556249	similar to vanin 2
9762	Bt.3988.1.S1_at	-1.35428	11.4624	-4.29063	0.000935462	0.0448745	-0.5305	translocator protein (18kDa)
8270	Bt.27877.1.S1_at	-1.35505	7.627	-4.59687	0.000538254	0.0343422	0.00360943	myosin IF
3584	Bt.18889.1.S1_at	-1.36034	7.92082	-4.74856	0.0004111	0.0292558	0.263841	linker for activation of T cells family, member 2
11052	Bt.6151.1.S1_at	-1.36791	8.65848	-5.50865	0.000111569	0.0136324	1.51868	colony stimulating factor 1 receptor
2333	Bt.15865.1.S1_at	-1.37025	9.57196	-4.49631	0.000644579	0.0379481	-0.170553	proteasome (prosome, macropain) subunit, beta type, 8 (large multifunctional peptidase 7)
6838	Bt.24884.1.A1_a_at	-1.37325	7.55943	-7.40616	6.08346e-06	0.00341292	4.26089	similar to Granulocyte-macrophage colony-stimulating factor receptor alpha chain precursor (GM-CSF-R-alpha) (GMR) (CD116 antigen) (CDw116)
5931	Bt.23089.1.S1_at	-1.39376	7.0682	-4.40477	0.000760319	0.0406391	-0.330141	signal transducing adaptor molecule (SH3 domain and ITAM motif) 1
7504	Bt.2657.1.S1_a_at	-1.39406	8.02679	-6.45179	2.47247e-05	0.00644747	2.9519	fermitin family homolog 3 (Drosophila)
8860	Bt.28799.1.S1_at	-1.40217	8.13498	-5.43183	0.000126828	0.0150704	1.3958	protein kinase (cAMP-dependent, catalytic) inhibitor beta
12349	Bt.903.1.S1_at	-1.42577	10.5565	-4.66384	0.000477702	0.0325642	0.118874	solute carrier family 44, member 1
9856	Bt.4140.1.S1_at	-1.42724	9.18381	-7.00068	1.08789e-05	0.00447971	3.72172	cytochrome b-245, alpha polypeptide
7599	Bt.26700.1.S1_at	-1.43617	7.16416	-4.28228	0.000949814	0.0452279	-0.545216	histamine N-methyltransferase
10745	Bt.5525.1.S1_at	-1.43629	6.62206	-4.34222	0.000851639	0.0424247	-0.439766	extracellular matrix protein 1
7613	Bt.26722.1.A1_a_at	-1.4503	6.91073	-5.16206	0.000200247	0.0201558	0.95708	similar to hCG1745555
5505	Bt.22283.1.S1_at	-1.45045	8.41701	-4.6186	0.000517783	0.0337001	0.0410622	pleckstrin homology domain containing, family A (phosphoinositide binding specific) member 2
5551	Bt.22362.1.S1_at	-1.476	7.66996	-5.41905	0.000129574	0.0152567	1.37526	SH3-domain kinase binding protein 1
2247	Bt.15736.1.S1_at	-1.49513	6.62875	-4.88227	0.000324974	0.0266396	0.490666	histocompatibility (minor) HA-1
893	Bt.12196.1.S1_at	-1.51032	9.17522	-4.22401	0.00105651	0.047846	-0.64811	protein tyrosine phosphatase, receptor type, C
6226	Bt.23659.1.S1_at	-1.51561	12.1708	-4.54825	0.000587182	0.035617	-0.0804421	solute carrier family 1 (neuronal/epithelial high affinity glutamate transporter, system Xag), member 1
7799	Bt.26983.1.S1_at	-1.52952	7.58014	-6.73317	1.61501e-05	0.00519167	3.35237	caspase 1, apoptosis-related cysteine peptidase (interleukin 1, beta, convertase)
9541	Bt.351.1.S1_at	-1.53968	8.91337	-4.52872	0.000608117	0.0362965	-0.114289	coronin, actin binding protein, 1A
11490	Bt.7066.1.S1_at	-1.551	7.80453	-6.5766	2.04419e-05	0.0057882	3.13106	arachidonate 5-lipoxygenase-activating protein
12639	Bt.9504.1.A1_at	-1.56847	7.6956	-4.63656	0.000501469	0.0329697	0.0719831	chemokine (C-C motif) ligand 4
12235	Bt.8820.1.S1_a_at	-1.56856	7.37004	-7.47746	5.50414e-06	0.00341292	4.35317	hematopoietic cell-specific Lyn substrate 1
2020	Bt.1457.1.A1_at	-1.57482	6.73563	-6.15737	3.90536e-05	0.00802892	2.51957	similar to Paired immunoglobulin-like type 2 receptor alpha precursor (Inhibitory receptor PILR-alpha) (Cell surface receptor FDF03)
8617	Bt.284.1.S1_at	-1.57598	7.8386	-5.21242	0.000183741	0.0193878	1.03981	Fc fragment of IgG, high affinity Ia, receptor (CD64)
9685	Bt.3841.1.S1_at	-1.58202	7.35433	-4.92981	0.000299089	0.0259388	0.570701	CD83 molecule
10718	Bt.5493.1.S1_at	-1.58312	10.2154	-4.35854	0.000826773	0.0417916	-0.411125	S100 calcium binding protein A4
4213	Bt.20286.1.S1_at	-1.58993	8.63254	-6.78259	1.50026e-05	0.00519167	3.42144	phosphodiesterase 4B, cAMP-specific
2167	Bt.15616.1.S1_at	-1.59214	7.68668	-4.16795	0.00117085	0.0497207	-0.747413	solute carrier family 16, member 3 (monocarboxylic acid transporter 4)
12465	Bt.9202.1.S1_at	-1.59337	8.8626	-5.13296	0.000210482	0.0206315	0.909115	fibrinogen-like 2
2494	Bt.16123.2.S1_a_at	-1.59618	8.04893	-4.17521	0.00115535	0.0496334	-0.734539	serum/glucocorticoid regulated kinase 1
10116	Bt.4588.1.S1_at	-1.59912	7.4415	-6.08441	4.38182e-05	0.00857306	2.41034	pleckstrin homology domain containing, family O member 2
9299	Bt.3046.2.S1_at	-1.60997	7.36829	-4.68286	0.000461832	0.0319874	0.151499	ficolin B
5202	Bt.2183.1.A1_at	-1.63156	8.5486	-4.52539	0.000611763	0.0363466	-0.120064	similar to Beta-hexosaminidase beta chain precursor (N-acetyl-beta-glucosaminidase) (Beta-N-acetylhexosaminidase) (Hexosaminidase B); hexosaminidase B (beta polypeptide)
10631	Bt.5362.1.S1_at	-1.65786	8.65455	-4.96047	0.000283537	0.0249821	0.622171	serpin peptidase inhibitor, clade A (alpha-1 antiproteinase, antitrypsin), member 3
6631	Bt.24570.1.S1_at	-1.67151	6.52688	-6.61052	1.9419e-05	0.00571625	3.17933	N-acylethanolamine acid amidase
5595	Bt.22430.1.A1_at	-1.67762	8.28417	-7.10479	9.35183e-06	0.00436839	3.86252	cytochrome b-245, beta polypeptide
5900	Bt.22978.2.S1_at	-1.67906	10.4472	-5.77688	7.17705e-05	0.0105633	1.94057	interferon induced transmembrane protein 1 (9-27)
1899	Bt.1409.1.S1_at	-1.68102	8.93858	-5.94737	5.45056e-05	0.00941275	2.20284	tubulin polymerization-promoting protein family member 3
11950	Bt.8140.1.S1_at	-1.68397	7.83924	-5.55258	0.000103719	0.0132418	1.58856	Fc fragment of IgE, high affinity I, receptor for; gamma polypeptide
4913	Bt.21331.2.S1_at	-1.69539	7.09556	-4.89878	0.000315731	0.0264697	0.518489	chemokine (C-C motif) receptor 5
4920	Bt.21343.2.A1_a_at	-1.70221	8.14382	-7.56976	4.83989e-06	0.00341292	4.47153	glia maturation factor, gamma
2242	Bt.15731.1.A1_at	-1.72996	7.12795	-5.11574	0.0002168	0.0207763	0.880653	V-set and immunoglobulin domain containing 4
12471	Bt.9211.1.S1_at	-1.73279	8.35161	-5.72342	7.83033e-05	0.0109052	1.85739	amyloid beta (A4) precursor protein-binding, family B, member 1 interacting protein
12313	Bt.8957.1.S1_at	-1.74575	7.97361	-6.35065	2.88899e-05	0.0069293	2.80493	chemokine (C-X-C motif) receptor 4
2259	Bt.15751.1.S1_at	-1.75157	8.54399	-5.79819	6.93285e-05	0.0105633	1.9736	adenosine monophosphate deaminase 2
8752	Bt.28624.1.S1_at	-1.75737	7.17659	-4.88584	0.000322954	0.0266396	0.496678	sterile alpha motif domain containing 9
6405	Bt.24238.1.A1_at	-1.77871	9.34955	-5.54226	0.000105509	0.0132418	1.57217	macrophage expressed 1
10136	Bt.4615.1.S1_at	-1.7872	7.94702	-6.2263	3.50519e-05	0.00760437	2.62203	integrin, beta 2 (complement component 3 receptor 3 and 4 subunit)
676	Bt.11586.1.S1_at	-1.7926	6.9617	-6.02835	4.78956e-05	0.0089093	2.3258	PYD and CARD domain containing
10639	Bt.5372.1.S1_at	-1.79464	8.06529	-4.58773	0.00054712	0.0343995	-0.0121726	intercellular adhesion molecule 1
8048	Bt.27364.1.S1_at	-1.79616	6.88122	-7.98688	2.74158e-06	0.00273145	4.99114	platelet-activating factor receptor
2437	Bt.16049.1.S1_at	-1.81636	10.415	-6.07683	4.4348e-05	0.00857306	2.39892	lysosomal multispanning membrane protein 5
10948	Bt.6009.1.S1_at	-1.82623	7.70699	-8.7343	1.04091e-06	0.00168523	5.86237	solute carrier family 7 (cationic amino acid transporter, y+ system), member 7
12204	Bt.8745.1.S1_at	-1.82786	8.00892	-4.45775	0.000690929	0.0382432	-0.237654	zinc finger CCCH-type containing 12A
2420	Bt.16018.1.S2_at	-1.83145	9.42913	-4.79909	0.000376047	0.0284828	0.349852	caspase 4, apoptosis-related cysteine peptidase
5462	Bt.22179.1.S1_at	-1.83694	6.85325	-7.02264	1.0536e-05	0.00447971	3.75156	similar to basement membrane-induced gene
11437	Bt.6963.1.A1_at	-1.83777	6.10267	-4.89771	0.000316322	0.0264697	0.516688	ecotropic viral integration site 2B
10555	Bt.5259.1.S1_at	-1.85048	8.39119	-5.63404	9.06636e-05	0.0119824	1.7173	XIAP associated factor 1
5995	Bt.23216.1.S1_at	-1.85186	8.02664	-4.22202	0.00106036	0.0478528	-0.651622	ectonucleotide pyrophosphatase/phosphodiesterase 2
11820	Bt.784.1.A1_at	-1.87983	7.8436	-7.39422	6.18658e-06	0.00341292	4.24537	Src-like-adaptor
10172	Bt.4670.1.S1_at	-1.90564	8.8666	-6.09483	4.31019e-05	0.00857306	2.42598	similar to Transforming growth factor-beta induced protein IG-H3 precursor (Beta IG-H3) (Kerato-epithelin) (RGD-containing collagen associated protein) (RGD-CAP)
5454	Bt.22167.2.A1_at	-1.90761	8.59195	-5.63586	9.03922e-05	0.0119824	1.72017	leucine rich repeat containing 2
9074	Bt.29415.1.A1_at	-1.92865	6.94481	-7.35975	6.49511e-06	0.00341292	4.20042	similar to olfactory receptor Olr1722
12229	Bt.8803.1.A1_at	-1.94017	9.33461	-7.45435	5.68519e-06	0.00341292	4.32334	complement component 1, r subcomponent
3086	Bt.17571.1.A1_at	-1.94916	7.54901	-6.22474	3.51374e-05	0.00760437	2.61972	spleen focus forming virus (SFFV) proviral integration oncogene spi1
12307	Bt.8939.1.S1_at	-1.96147	8.84947	-6.00261	4.98993e-05	0.00897633	2.28684	TYRO protein tyrosine kinase binding protein
6991	Bt.2519.1.S1_at	-1.96253	8.29503	-4.28249	0.000949457	0.0452279	-0.544853	plasminogen activator, urokinase
5370	Bt.22050.1.S1_at	-1.97344	7.87144	-9.50291	4.08973e-07	0.00168523	6.68379	hemopoietic cell kinase
1430	Bt.13293.1.S1_at	-1.97975	8.96903	-6.25924	3.32953e-05	0.00760437	2.67071	CD48 molecule
1173	Bt.12741.1.S1_at	-1.99433	8.83992	-6.3983	2.6842e-05	0.00655958	2.87437	ectonucleoside triphosphate diphosphohydrolase 2
602	Bt.11413.1.S1_at	-2.01135	7.96002	-4.45913	0.000689216	0.0382432	-0.235256	RAB7B, member RAS oncogene family
3897	Bt.19845.2.A1_at	-2.02838	7.3129	-4.86663	0.000333997	0.0272071	0.464253	coagulation factor XIII, A1 polypeptide
12579	Bt.9391.2.S1_at	-2.03484	9.44457	-5.12917	0.000211858	0.0206315	0.902845	baculoviral IAP repeat-containing 3
10640	Bt.5373.1.S1_at	-2.0492	6.29059	-4.85367	0.000341668	0.0273166	0.442349	solute carrier family 11 (proton-coupled divalent metal ion transporters), member 1
11707	Bt.7542.1.S1_at	-2.07206	8.45433	-5.0019	0.000263861	0.0238988	0.691477	BCL2-related protein A1
11165	Bt.643.1.S1_at	-2.077	9.9388	-8.36742	1.66148e-06	0.00215276	5.44403	similar to C-C motif chemokine 23 precursor (Small-inducible cytokine A23) (Macrophage inflammatory protein 3) (MIP-3) (Myeloid progenitor inhibitory factor 1) (MPIF-1) (CK-beta-8) (CKB-8)
8715	Bt.28561.1.S1_at	-2.08933	7.42906	-5.86697	6.20266e-05	0.0102987	2.07973	mitogen-activated protein kinase kinase kinase 8
9665	Bt.3809.1.S1_at	-2.119	9.81767	-5.67199	8.51813e-05	0.0115982	1.77694	lactate dehydrogenase A
5955	Bt.2314.1.S1_at	-2.12946	8.77542	-6.79865	1.46487e-05	0.00519167	3.44379	selectin L
10757	Bt.5538.1.S1_at	-2.13317	10.3619	-6.17478	3.79994e-05	0.0079382	2.54552	UDP-glucose dehydrogenase
131	Bt.10185.1.S1_at	-2.13613	7.5803	-8.02259	2.61388e-06	0.00273145	5.03448	thioesterase superfamily member 4
12534	Bt.9296.1.A1_at	-2.14054	6.63991	-6.89186	1.27613e-05	0.0050086	3.5728	similar to Interferon-induced guanylate-binding protein 1 (GTP-binding protein 1) (Guanine nucleotide-binding protein 1) (HuGBP-1)
5143	Bt.21736.1.A1_at	-2.14856	6.87668	-6.79146	1.48061e-05	0.00519167	3.43378	tropomodulin 4 (muscle)
9330	Bt.3120.1.A1_at	-2.15341	9.10306	-4.41801	0.000742334	0.0402289	-0.307006	lipase A, lysosomal acid, cholesterol esterase
11984	Bt.8227.1.S1_at	-2.16005	9.02714	-6.71366	1.66284e-05	0.00519167	3.32501	nuclear factor of kappa light polypeptide gene enhancer in B-cells inhibitor, zeta
12115	Bt.8544.1.S1_at	-2.18598	7.34174	-5.20158	0.000187167	0.0193958	1.02205	CD69 molecule
6254	Bt.23722.1.A1_at	-2.19295	6.88015	-6.22311	3.52272e-05	0.00760437	2.6173	complement component 6
1851	Bt.14005.1.S1_at	-2.21731	8.30087	-5.35932	0.000143251	0.0162423	1.27897	CD53 molecule
8521	Bt.28225.1.A1_at	-2.28418	7.8539	-6.1921	3.698e-05	0.00785188	2.5713	SAM domain, SH3 domain and nuclear localization signals 1
2111	Bt.154.1.S1_at	-2.28672	8.0417	-5.73386	7.69804e-05	0.0108375	1.87367	chemokine (C-C motif) ligand 8
170	Bt.1031.1.S1_at	-2.32957	9.27306	-9.09509	6.66416e-07	0.00168523	6.25695	cathepsin H
8356	Bt.28015.1.S1_at	-2.35194	6.96558	-7.34975	6.58763e-06	0.00341292	4.18734	Fc gamma 2 receptor
1713	Bt.1377.1.S1_at	-2.39245	6.9495	-8.75221	1.01779e-06	0.00168523	5.88234	chemokine (C-C motif) receptor 1
4633	Bt.209.3.S1_at	-2.48841	9.00214	-5.05449	0.000240915	0.022288	0.779115	lysozyme (renal amyloidosis)
12930	Bt.9974.1.S1_at	-2.51728	7.58076	-5.85862	6.2868e-05	0.0102987	2.06689	chemokine (C-C motif) ligand 3
2368	Bt.15912.1.S1_at	-2.55078	8.01643	-7.86306	3.23844e-06	0.00299602	4.83947	placenta-specific 8
2436	Bt.16048.1.S1_at	-2.55877	9.76228	-5.78187	7.11902e-05	0.0105633	1.94832	serglycin
10326	Bt.4898.1.S1_at	-2.58012	9.07813	-6.98889	1.10678e-05	0.00447971	3.70567	brain abundant, membrane attached signal protein 1
12819	Bt.9774.1.S1_a_at	-2.59837	11.1553	-5.84422	6.43478e-05	0.0102987	2.04471	hypothetical LOC614805
9055	Bt.29351.1.A1_at	-2.6786	9.0075	-5.06654	0.000235959	0.0219866	0.799131	protease, serine, 22
9598	Bt.3681.1.S1_at	-2.73004	7.32239	-4.9776	0.000275224	0.0246249	0.650851	matrix metallopeptidase 19
12366	Bt.9054.1.A1_at	-2.75485	6.92049	-10.1965	1.84813e-07	0.00168523	7.36572	peroxisomal biogenesis factor 5
1950	Bt.142.1.S1_at	-2.77942	7.50668	-8.36713	1.66211e-06	0.00215276	5.4437	neutrophil cytosolic factor 1
12760	Bt.9675.1.S1_at	-2.79431	9.287	-6.45011	2.47881e-05	0.00644747	2.94948	ENSBTAG00000039504
6057	Bt.2334.1.S1_at	-2.80857	8.62418	-6.025	4.8151e-05	0.0089093	2.32075	CD68 molecule
5527	Bt.22322.1.S1_at	-2.87479	7.17119	-7.06325	9.9319e-06	0.00443579	3.80654	serum amyloid A-like; similar to serum amyloid A1 preproprotein
9595	Bt.367.1.S1_at	-2.8768	6.75744	-4.30592	0.00090977	0.0439269	-0.503584	oxidized low density lipoprotein (lectin-like) receptor 1
2128	Bt.155.1.S1_at	-2.95794	7.32459	-4.32005	0.000886664	0.0433303	-0.478719	interleukin 8
2848	Bt.16966.1.S1_at	-3.00873	7.06512	-5.79214	7.00123e-05	0.0105633	1.96424	chemokine (C-X-C motif) ligand 10
9883	Bt.4199.1.S1_at	-3.3713	8.12408	-7.27744	7.29962e-06	0.00363633	4.0924	interleukin 1 receptor antagonist
5573	Bt.22390.3.A1_at	-3.38492	7.39629	-6.70541	1.68353e-05	0.00519167	3.31341	ceruloplasmin (ferroxidase)
2225	Bt.15713.1.A1_at	-3.74652	6.90794	-9.24793	5.53911e-07	0.00168523	6.41925	pleckstrin
2027	Bt.146.1.S1_at	-3.81201	8.07829	-5.16059	0.000200749	0.0201558	0.95467	neutrophil beta-defensin 4
9568	Bt.357.1.S1_at	-4.00136	8.8089	-6.42384	2.58081e-05	0.00644747	2.91145	S100 calcium binding protein A12 (calgranulin C)
12565	Bt.9360.1.S1_at	-4.0753	9.30547	-6.71274	1.66513e-05	0.00519167	3.32371	S100 calcium binding protein A8
1333	Bt.13125.1.S1_s_at	-4.08341	7.99532	-4.67449	0.000468753	0.0322941	0.137136	defensin, beta 1
1094	Bt.12610.1.A1_at	-4.1455	7.23284	-4.59307	0.000541924	0.0343775	-0.00295514	interleukin 12A (natural killer cell stimulatory factor 1, cytotoxic lymphocyte maturation factor 1, p35)
2536	Bt.16201.1.S1_at	-5.21597	7.41343	-7.42629	5.91362e-06	0.00341292	4.28702	S100 calcium binding protein A9
