# Supplementary material for: Impact of Intramammary Treatment on Gene Expression Profiles in Bovine Escherichia coli Mastitis
Source: PLoS One. 2014 Jan 14;9(1):e85579. doi: 10.1371/journal.pone.0085579 (PMC3891811; doi:10.1371/journal.pone.0085579)
Supplement: Table S5 — List of DE genes in CFPD compared to CNT quarters 24 h post challenge. (XLSX) [file pone.0085579.s005.xlsx]

## Sheet: DEPred24
	ID	logFC	AveExpr	t	P.Value	adj.P.Val	B	Name
2070	Bt.17371.1.A1_at	4.113	10.8556	8.1856	1.39987e-05	0.00670848	3.6468	hypothetical LOC515994
813	Bt.12714.1.A1_at	3.68108	8.62972	7.77651	2.14297e-05	0.00831191	3.24965	hypothetical protein LOC540918
3919	Bt.22672.1.A1_at	3.47216	10.2692	6.72408	6.95715e-05	0.0122474	2.12924	hydroxyprostaglandin dehydrogenase 15-(NAD)
4056	Bt.23229.1.S1_at	3.08663	9.53083	7.66379	2.41695e-05	0.00833946	3.13661	myosin binding protein C, slow type
2031	Bt.17242.1.A1_at	2.59629	7.75092	4.82371	0.000828993	0.036704	-0.302866	cytochrome P450 subfamily 2B
4579	Bt.24824.1.S1_at	2.58625	9.2026	7.04781	4.7789e-05	0.011723	2.48978	glycosyltransferase 8 domain containing 2
7071	Bt.5387.1.S1_at	2.57112	12.4128	5.76164	0.000229512	0.0220463	0.967178	lipoprotein lipase
4859	Bt.2580.1.S1_at	2.39033	11.6466	6.98892	5.1121e-05	0.011723	2.42528	galactose mutarotase (aldose 1-epimerase)
4802	Bt.25544.1.A1_at	2.35821	8.04851	5.26244	0.000447616	0.0272797	0.308467	tectorin beta
5684	Bt.28346.1.A1_at	2.32968	9.37189	6.28654	0.000117944	0.0166784	1.6181	non-SMC condensin I complex, subunit H
5916	Bt.29009.1.A1_at	2.29047	9.63587	6.33887	0.000110587	0.0159845	1.68072	ribonuclease, RNase A family, 4; angiogenin, ribonuclease, RNase A family, 5; similar to ribonuclease, RNase A family, 4; angiogenin 2
6503	Bt.4111.1.A1_at	2.19351	8.74619	5.67608	0.000256719	0.0223682	0.857055	EF-hand domain (C-terminal) containing 1
4656	Bt.25013.1.A1_at	2.0736	6.46432	5.45834	0.00034297	0.0249199	0.571636	plasminogen activator, urokinase
7136	Bt.5528.1.S1_at	2.02071	10.6548	5.99105	0.000170798	0.0193856	1.25685	solute carrier family 7 (cationic amino acid transporter, y+ system), member 5
3454	Bt.21680.1.S1_at	1.98647	11.6187	6.79738	6.38308e-05	0.0121937	2.21216	pirin (iron-binding nuclear protein)
4894	Bt.2598.1.S1_at	1.94714	9.50125	5.27304	0.000441153	0.0271813	0.322858	arachidonate 15-lipoxygenase
2143	Bt.17665.1.A1_at	1.82369	6.6137	6.15143	0.000139505	0.0174402	1.45456	solute carrier family 25 (mitochondrial oxodicarboxylate carrier), member 21
6481	Bt.405.1.S1_at	1.80522	10.5817	6.95749	5.30021e-05	0.011723	2.39066	follistatin
7137	Bt.5530.1.S1_at	1.66809	11.5196	7.19014	4.0672e-05	0.0108321	2.64371	dehydrogenase/reductase (SDR family) member 3
5999	Bt.29386.1.A1_at	1.66756	7.15544	6.15592	0.000138723	0.0174402	1.46004	Mov10, Moloney leukemia virus 10, homolog (mouse)
7102	Bt.546.2.S1_at	1.65458	7.06421	4.89095	0.000752925	0.0354903	-0.207218	potassium large conductance calcium-activated channel, subfamily M, alpha member 1
939	Bt.13204.1.S1_at	1.59758	8.1046	5.12654	0.000540167	0.0306545	0.122338	fibrinogen-like 1
5637	Bt.28214.1.S1_at	1.59529	10.3473	4.3573	0.00164556	0.0494587	-0.985423	solute carrier family 1 (glutamate/neutral amino acid transporter), member 4
5260	Bt.27124.1.S1_at	1.58012	9.52439	5.52589	0.000313274	0.0248005	0.660975	transmembrane protein 17; similar to transmembrane protein 17
7651	Bt.7116.1.A1_at	1.55338	9.1136	5.55281	0.000302222	0.024594	0.69638	sialic acid acetylesterase
2377	Bt.18634.1.A1_at	1.55133	7.19974	5.45658	0.000343783	0.0249199	0.569301	protein phosphatase 1K (PP2C domain containing)
4787	Bt.25459.1.A1_at	1.47676	9.55503	5.0198	0.000627249	0.0327918	-0.0258918	ATPase type 13A4
4574	Bt.24807.1.S1_at	1.43187	8.6034	4.93866	0.0007035	0.0349155	-0.139776	vacuolar protein sorting 13 homolog D (S. cerevisiae)
5159	Bt.26895.1.S1_at	1.42207	9.81518	4.52586	0.00127978	0.0442242	-0.734966	similar to family with sequence similarity 20, member A
2058	Bt.17329.1.A1_at	1.40842	9.47948	5.689	0.000252396	0.022216	0.873759	similar to hCG1777421
4314	Bt.24202.1.S1_at	1.40441	8.99632	5.30983	0.00041948	0.026412	0.372688	Rho-related BTB domain containing 1
3354	Bt.21424.1.A1_at	1.40135	7.6015	4.81664	0.000837452	0.036704	-0.312959	solute carrier family 20 (phosphate transporter), member 2
4885	Bt.25948.1.A1_at	1.3729	9.15253	5.26007	0.000449074	0.0272797	0.305249	deltex homolog 1 (Drosophila); similar to Protein deltex-1 (Deltex1) (hDTX1)
346	Bt.11217.1.S1_at	1.34228	13.2331	5.1791	0.000502135	0.0292663	0.194677	mucin 15, cell surface associated
1993	Bt.17081.1.A1_at	1.3414	9.75068	5.21711	0.000476433	0.0281487	0.246711	LIM domain only 2 (rhombotin-like 1)
8137	Bt.8804.1.S1_at	1.3101	11.7045	5.11627	0.000547951	0.030893	0.108155	NEL-like 2 (chicken)
3236	Bt.21137.2.S1_at	1.29945	8.86339	5.34128	0.000401865	0.0262797	0.415106	solute carrier family 34 (sodium phosphate), member 2
1190	Bt.13745.1.A1_a_at	1.28477	10.577	4.53192	0.00126836	0.0442242	-0.726045	tudor domain containing 3
373	Bt.11262.2.S1_at	1.27054	7.87186	4.58612	0.00117093	0.0433494	-0.64645	paternally expressed 3
2310	Bt.18332.1.S1_at	1.26746	7.49094	4.54644	0.00124144	0.044101	-0.704678	similar to laminin, alpha 2 (merosin, congenital muscular dystrophy)
6804	Bt.4788.1.S1_at	1.26017	14.1934	4.89724	0.000746194	0.0354903	-0.198296	butyrophilin, subfamily 1, member A1
2690	Bt.2.1.S1_at	1.22926	8.12472	4.6337	0.00109197	0.0413851	-0.576952	cell division cycle 2, G1 to S and G2 to M
1149	Bt.13666.1.S1_at	1.22881	8.54336	5.06529	0.000588423	0.0321249	0.0374972	ATP synthase, H+ transporting, mitochondrial F0 complex, subunit s (factor B)
3912	Bt.2266.1.A1_at	1.22572	10.2031	4.71742	0.000966512	0.0389586	-0.4555	TRAF3 interacting protein 3
2776	Bt.20167.1.S1_at	1.21426	10.8794	4.53847	0.00125614	0.0442242	-0.716402	cell death-inducing DFFA-like effector a
7074	Bt.5392.1.S1_at	1.21323	13.8013	5.41272	0.000364737	0.0250424	0.510886	CD36 molecule (thrombospondin receptor)
8048	Bt.8491.1.S1_at	1.21045	8.01995	5.02802	0.000620033	0.0326122	-0.01441	similar to SMAP-2b
433	Bt.11462.1.S1_at	1.18547	11.5878	4.54594	0.00124235	0.044101	-0.705411	syndecan 2
3576	Bt.21959.1.S1_at	1.18188	8.72853	4.43127	0.00147293	0.0467113	-0.874989	transmembrane protein 64
1561	Bt.15740.1.A1_at	1.16752	11.355	4.44896	0.00143459	0.0464303	-0.848714	tumor protein D52-like 1
5591	Bt.2813.3.S1_at	1.16293	8.12108	4.68618	0.00101142	0.039657	-0.500693	protein kinase C, alpha
1912	Bt.16766.1.A1_at	1.14453	8.22393	4.44042	0.00145297	0.0464558	-0.861397	similar to KIAA1324
3410	Bt.21547.1.A1_at	1.0584	10.3733	4.39755	0.0015491	0.0480666	-0.925226	plakophilin 2
5953	Bt.29148.1.A1_at	-1.04671	9.2816	-4.5518	0.00123165	0.044101	-0.696791	similar to signal peptide peptidase-like 2A
3225	Bt.2110.1.S1_at	-1.05565	9.15434	-4.51676	0.00129713	0.044401	-0.748383	dipeptidyl-peptidase 3
8567	Bt.983.1.S1_at	-1.06573	11.0308	-4.60568	0.00113775	0.0426707	-0.617837	hypoxanthine phosphoribosyltransferase 1; similar to Hypoxanthine phosphoribosyltransferase 1; similar to hypoxanthine phosphoribosyltransferase 1
6471	Bt.4018.1.S2_at	-1.09477	6.73043	-4.4712	0.00138786	0.0455196	-0.815722	ubiquilin 3
2574	Bt.19581.1.A1_at	-1.09597	6.83818	-4.51119	0.00130787	0.0444434	-0.756594	mitochondrial ribosomal protein S28
4121	Bt.2344.1.S1_at	-1.09925	10.2846	-4.65136	0.00106413	0.0409785	-0.551247	presenilin 2 (Alzheimer disease 4)
1153	Bt.13679.1.S1_at	-1.10535	10.5959	-4.41956	0.00149892	0.0472612	-0.892416	zinc finger protein 207
2994	Bt.20532.1.S1_at	-1.11436	9.07551	-4.59642	0.00115333	0.042882	-0.631374	proteasome (prosome, macropain) subunit, beta type, 9 (large multifunctional peptidase 2)
6988	Bt.5206.1.S1_at	-1.11898	8.02007	-4.35271	0.00165695	0.049628	-0.992295	KIAA0141 protein
5448	Bt.27760.1.S1_at	-1.1216	9.48462	-4.80491	0.0008517	0.0369163	-0.329731	major histocompatibility complex, class I, A
8049	Bt.8496.1.S1_at	-1.13622	8.74606	-4.39859	0.0015467	0.0480666	-0.923683	GDP-mannose pyrophosphorylase B
1231	Bt.13850.3.S1_a_at	-1.14801	7.55746	-4.69315	0.00100122	0.039657	-0.490603	lysophospholipase I; similar to Lysophospholipase I
2775	Bt.20165.2.S1_at	-1.16063	8.49151	-4.54016	0.001253	0.0442242	-0.713905	hypothetical LOC525690
4010	Bt.231.1.S1_at	-1.16628	12.3966	-4.69164	0.00100342	0.039657	-0.492787	thioredoxin
8608	Bt.9958.1.S1_at	-1.17585	8.28268	-4.95924	0.000683256	0.0343476	-0.110784	insulin-like growth factor binding protein 6
2407	Bt.18740.2.S1_at	-1.19869	6.80877	-5.24633	0.00045764	0.0276056	0.28655	ganglioside induced differentiation associated protein 2
7959	Bt.8180.3.A1_a_at	-1.20056	6.90984	-5.06842	0.000585844	0.0321249	0.0418549	ENSBTAG00000002233
7260	Bt.5922.1.S1_at	-1.20976	9.64246	-4.35923	0.00164079	0.0494587	-0.982527	homer homolog 2 (Drosophila)
4198	Bt.23659.1.S1_at	-1.23353	11.7012	-4.50253	0.00132476	0.0446382	-0.769374	solute carrier family 1 (neuronal/epithelial high affinity glutamate transporter, system Xag), member 1
6151	Bt.3071.1.S1_at	-1.25172	10.9056	-5.18533	0.000497827	0.0292126	0.203213	cytoskeleton-associated protein 4
3940	Bt.22740.1.A1_at	-1.25262	7.20568	-4.6862	0.00101139	0.039657	-0.500663	core 1 synthase, glycoprotein-N-acetylgalactosamine 3-beta-galactosyltransferase, 1
214	Bt.10855.1.S1_at	-1.25827	11.2154	-4.76778	0.000898544	0.0376254	-0.38297	regulator of G-protein signaling 2, 24kDa
8180	Bt.8906.1.S1_at	-1.26014	7.88043	-5.41205	0.000365064	0.0250424	0.510002	lectin, galactoside-binding, soluble, 9
4523	Bt.24695.1.S1_at	-1.26206	8.11154	-4.36363	0.00162997	0.0494587	-0.975932	peroxidasin homolog (Drosophila)
1495	Bt.1560.1.S1_at	-1.26322	7.48978	-5.35005	0.000397093	0.0262797	0.426913	CDC42 effector protein (Rho GTPase binding) 3
730	Bt.12506.1.S1_at	-1.27497	8.41785	-4.49674	0.00133619	0.0446745	-0.777935	serpin peptidase inhibitor, clade E (nexin, plasminogen activator inhibitor type 1), member 2
2132	Bt.17614.1.S1_at	-1.29616	7.63633	-4.44459	0.00144395	0.0464558	-0.855194	RNA binding motif protein 25
2098	Bt.17465.1.S1_at	-1.29922	9.11304	-4.99725	0.00064751	0.0336471	-0.0574402	rhomboid, veinlet-like 2 (Drosophila)
6333	Bt.366.2.S2_a_at	-1.30448	9.41475	-4.54659	0.00124117	0.044101	-0.704459	colony stimulating factor 1 (macrophage)
8302	Bt.9207.1.S1_at	-1.31228	10.6434	-4.5357	0.00126129	0.0442242	-0.720473	moesin
1481	Bt.15534.1.S1_a_at	-1.31263	12.9873	-5.13943	0.000530563	0.0303088	0.140117	tubulin, alpha 1a; tubulin, alpha 1b; similar to alpha-tubulin I; THAP domain containing 7
4131	Bt.23504.1.A1_at	-1.31724	10.0798	-4.34692	0.00167145	0.0498891	-1.00098	sulfatase 2
8523	Bt.9742.1.S1_at	-1.32528	9.19429	-5.48959	0.000328871	0.0248005	0.613057	programmed cell death 6 interacting protein
1537	Bt.15702.1.S1_at	-1.32998	8.01995	-4.72139	0.000960968	0.038917	-0.449778	transmembrane protein 51
4310	Bt.24181.1.S1_at	-1.34605	12.7546	-5.86141	0.000201662	0.0205094	1.09414	lipopolysaccharide binding protein
8133	Bt.8798.2.S1_at	-1.36009	6.83397	-4.59643	0.00115331	0.042882	-0.63136	aldehyde dehydrogenase 1 family, member A3; similar to aldehyde dehydrogenase family 1, subfamily A3
7813	Bt.7625.1.S1_a_at	-1.36521	11.5536	-5.4856	0.000330635	0.0248005	0.607779	neutrophil cytosolic factor 4, 40kDa
7927	Bt.8077.1.S1_at	-1.36798	10.8793	-5.36703	0.000388031	0.0259469	0.449729	phosphoglycerate kinase 1
4790	Bt.25471.1.S1_at	-1.38576	7.88798	-5.69059	0.00025187	0.022216	0.87581	similar to MGC165708 protein; ataxin 3
1073	Bt.13484.1.A1_at	-1.39509	8.47243	-5.43132	0.000355686	0.0250424	0.535701	protein phosphatase 1, regulatory (inhibitor) subunit 3C
7610	Bt.6984.2.S1_a_at	-1.40151	8.30503	-4.35884	0.00164175	0.0494587	-0.98311	malic enzyme 2, NAD(+)-dependent, mitochondrial
2843	Bt.20276.1.S1_at	-1.41204	7.57117	-4.84878	0.000799705	0.0363066	-0.267114	membrane bound O-acyltransferase domain containing 1
6977	Bt.5183.2.S1_at	-1.41408	7.80963	-4.7784	0.000884867	0.037416	-0.367717	tubulin, alpha 4a
5852	Bt.28761.1.A1_s_at	-1.41552	9.42156	-6.13853	0.000141777	0.017471	1.4388	sulfide quinone reductase-like (yeast)
6410	Bt.3880.1.S1_at	-1.41569	11.0163	-4.67517	0.00102779	0.0399358	-0.516668	MARCKS-like 1; similar to MARCKS-related protein (MARCKS-like protein 1) (Macrophage myristoylated alanine-rich C kinase substrate) (Mac-MARCKS) (MacMARCKS) (Brain protein F52)
5848	Bt.28750.1.S1_at	-1.42451	7.09258	-4.78547	0.000875887	0.0372665	-0.357573	interleukin 13 receptor, alpha 1
110	Bt.10236.1.S1_at	-1.42854	10.8401	-4.81542	0.000838925	0.036704	-0.314705	mesencephalic astrocyte-derived neurotrophic factor
6168	Bt.3137.1.S1_at	-1.43101	8.71594	-5.43694	0.000353	0.0250424	0.543184	similar to Stathmin (Phosphoprotein p19) (pp19) (Oncoprotein 18) (Op18) (Leukemia-associated phosphoprotein p18) (pp17) (Prosolin) (Metablastin) (Pr22 protein); stathmin 1
7207	Bt.5717.1.S1_at	-1.43678	8.59986	-4.95757	0.000684881	0.0343476	-0.113142	chromosome 6 open reading frame 115 ortholog
6644	Bt.4474.2.S1_a_at	-1.43698	8.07705	-5.52278	0.000314579	0.0248005	0.656878	dysbindin (dystrobrevin binding protein 1) domain containing 2
6413	Bt.3887.1.S1_at	-1.44229	7.97032	-4.55147	0.00123226	0.044101	-0.697289	syntaxin 2
7161	Bt.5590.2.S1_at	-1.44612	7.682	-6.10495	0.000147881	0.017717	1.39766	protein tyrosine phosphatase, non-receptor type 2
779	Bt.12645.1.S1_at	-1.4506	9.08767	-4.63274	0.00109351	0.0413851	-0.578354	RAB15, member RAS onocogene family
2736	Bt.20096.2.S1_a_at	-1.46259	7.64776	-4.40858	0.00152375	0.0477958	-0.908785	FXYD domain containing ion transport regulator 5
1568	Bt.15751.1.S1_at	-1.46443	9.0113	-5.05479	0.000597144	0.032396	0.0229049	adenosine monophosphate deaminase 2
7059	Bt.5362.2.S1_a_at	-1.47396	7.32294	-6.40902	0.000101497	0.0156342	1.76401	similar to endopin 2C
2823	Bt.20236.1.S1_at	-1.48263	9.24327	-6.23621	0.000125521	0.0169275	1.5575	ADAMTS-like 4
2145	Bt.17672.1.S1_at	-1.48507	8.04286	-4.47911	0.00137163	0.0453321	-0.804008	rho/rac guanine nucleotide exchange factor (GEF) 2
5234	Bt.27077.1.S1_at	-1.49586	7.43667	-4.85951	0.000787512	0.0363066	-0.251845	Duffy blood group, chemokine receptor
3763	Bt.22390.3.A1_at	-1.5247	7.11111	-4.90889	0.000733912	0.0354903	-0.18181	ceruloplasmin (ferroxidase)
3122	Bt.20891.1.S1_at	-1.53902	7.17312	-6.19889	0.000131479	0.0169275	1.51232	2'-5'-oligoadenylate synthetase 2, 69/71kDa; 2',5'-oligoadenylate synthetase 1, 40/46kDa
3956	Bt.22803.1.S1_at	-1.54829	10.0655	-5.92315	0.00018627	0.0203035	1.17196	tubulin, beta; similar to tubulin, beta 5
7082	Bt.5401.1.S1_at	-1.55655	8.53131	-5.73399	0.000237947	0.0220463	0.931713	transglutaminase 2 (C polypeptide, protein-glutamine-gamma-glutamyltransferase)
3202	Bt.21055.1.S1_at	-1.56398	8.96151	-5.33522	0.000405194	0.0262797	0.40695	MAP kinase interacting serine/threonine kinase 1
5498	Bt.27877.1.S1_at	-1.56866	7.1566	-4.91541	0.000727133	0.0354903	-0.172592	myosin IF
7825	Bt.7671.1.S1_at	-1.57055	12.2513	-4.36446	0.00162794	0.0494587	-0.974691	similar to interferon-induced protein 1-8U; interferon induced transmembrane protein 3 (1-8U)
1107	Bt.13553.1.S1_at	-1.57898	9.94048	-4.79172	0.000868037	0.0372522	-0.348621	signal peptidase complex subunit 3 homolog (S. cerevisiae)
7911	Bt.8015.3.A1_at	-1.58831	8.49006	-6.25148	0.000123167	0.0169275	1.57593	ribosomal protein S24; similar to ribosomal protein S24
1325	Bt.1409.1.S1_at	-1.59683	9.00432	-4.48759	0.00135446	0.0451103	-0.791459	tubulin polymerization-promoting protein family member 3
4332	Bt.24238.1.A1_at	-1.59698	8.37091	-4.90987	0.000732885	0.0354903	-0.180419	macrophage expressed 1
14	AFFX-Bt-gapd-5_at	-1.59863	11.3864	-4.78458	0.000877012	0.0372665	-0.35885	similar to Glyceraldehyde-3-phosphate dehydrogenase; glyceraldehyde-3-phosphate dehydrogenase
7227	Bt.5774.1.S1_at	-1.6061	9.17075	-4.67059	0.00103467	0.0400229	-0.523308	v-ets erythroblastosis virus E26 oncogene homolog 2 (avian)
828	Bt.1275.1.S1_at	-1.60695	7.55561	-6.46377	9.49661e-05	0.0151699	1.82851	similar to fractalkine
8370	Bt.9379.1.S1_at	-1.61266	8.15056	-5.89547	0.000193008	0.0203035	1.13714	monoamine oxidase A
7635	Bt.7043.2.S1_a_at	-1.61703	6.9563	-6.89051	5.72675e-05	0.0117873	2.31643	vascular cell adhesion molecule 1
8079	Bt.8624.1.S1_at	-1.65233	11.4934	-5.22873	0.000468862	0.0278925	0.262569	arginase, type II
3063	Bt.2070.1.A1_at	-1.65875	7.32053	-6.22713	0.000126943	0.0169275	1.54653	dual specificity phosphatase 10
1623	Bt.15886.1.S1_at	-1.67989	9.17855	-5.86254	0.000201368	0.0205094	1.09557	acyl-CoA synthetase long-chain family member 5
422	Bt.11413.1.S1_at	-1.69701	8.22566	-6.0883	0.000151013	0.0178444	1.37719	RAB7B, member RAS oncogene family
1584	Bt.15788.1.S1_a_at	-1.69924	6.99227	-4.46003	0.00141111	0.0459329	-0.832274	bone marrow stromal cell antigen 2
6447	Bt.3988.1.S1_at	-1.71701	11.3546	-4.51991	0.00129108	0.0443701	-0.743728	translocator protein (18kDa)
3317	Bt.21342.1.S1_at	-1.73703	8.50062	-5.49309	0.000327332	0.0248005	0.617684	S100 calcium binding protein A14
6327	Bt.3624.1.S1_at	-1.75457	9.4697	-6.73044	6.90518e-05	0.0122474	2.13646	proteasome (prosome, macropain) subunit, beta type, 10
301	Bt.11088.1.S1_a_at	-1.7587	7.91708	-5.4756	0.000335103	0.0248977	0.594537	CD97 molecule
4288	Bt.24069.1.A1_at	-1.77338	6.86987	-4.92768	0.000714554	0.0352214	-0.155259	C-type lectin domain family 2, member D
6459	Bt.4001.1.S1_at	-1.78561	8.94982	-4.77442	0.000889972	0.0374483	-0.373438	heme oxygenase (decycling) 1
3604	Bt.22009.2.S1_a_at	-1.79804	9.0001	-5.0953	0.000564226	0.031604	0.0791387	chemokine (C-X-C motif) ligand 16
98	Bt.10185.1.S1_at	-1.80099	7.66077	-6.12313	0.000144541	0.0175608	1.41996	thioesterase superfamily member 4
6577	Bt.4303.1.S1_at	-1.80149	8.04159	-5.76958	0.00022715	0.0220463	0.977338	adenosine deaminase
3776	Bt.22430.1.A1_at	-1.83446	7.85438	-4.41853	0.00150123	0.0472612	-0.89395	cytochrome b-245, beta polypeptide
7383	Bt.632.1.S1_s_at	-1.87483	9.50941	-6.47688	9.34701e-05	0.0151699	1.8439	TIMP metallopeptidase inhibitor 1
6378	Bt.3809.1.S1_at	-1.90707	9.96999	-5.27808	0.000438111	0.0271813	0.329704	lactate dehydrogenase A
3924	Bt.22692.1.A1_at	-1.92126	7.90626	-5.50184	0.000323517	0.0248005	0.629246	interleukin 6 receptor
129	Bt.1031.1.S1_at	-1.93123	8.95801	-5.06973	0.000584771	0.0321249	0.0436725	cathepsin H
3989	Bt.22978.2.S1_at	-1.94854	10.8977	-4.3735	0.001606	0.0494587	-0.96117	interferon induced transmembrane protein 1 (9-27)
6696	Bt.4588.1.S1_at	-1.96425	7.00795	-5.24071	0.000461191	0.0276266	0.2789	pleckstrin homology domain containing, family O member 2
4617	Bt.24918.1.A1_at	-1.98142	9.29175	-7.90648	1.86841e-05	0.00767471	3.37804	ferric-chelate reductase 1
6445	Bt.3980.1.S1_at	-1.98282	7.21666	-4.82416	0.000828454	0.036704	-0.30222	scinderin
1592	Bt.15808.1.S1_at	-1.99543	7.0779	-5.46985	0.000337703	0.0248977	0.58691	membrane-associated ring finger (C3HC4) 3
7912	Bt.8022.1.S1_at	-2.04998	12.1676	-5.4923	0.00032768	0.0248005	0.616635	cathepsin C
2847	Bt.20286.1.S1_at	-2.06028	8.82248	-4.75678	0.000912939	0.0378606	-0.398777	phosphodiesterase 4B, cAMP-specific
7267	Bt.5970.1.S1_a_at	-2.06416	12.3728	-7.93128	1.82052e-05	0.00767471	3.4023	S100 calcium binding protein A2
1673	Bt.16024.1.S1_at	-2.0708	9.00161	-7.17352	4.14399e-05	0.0108321	2.62589	sema domain, immunoglobulin domain (Ig), transmembrane domain (TM) and short cytoplasmic domain, (semaphorin) 4D
6513	Bt.4140.1.S1_at	-2.10957	8.26313	-4.81247	0.000842499	0.036704	-0.318932	cytochrome b-245, alpha polypeptide
7131	Bt.552.1.S1_at	-2.11903	8.07279	-8.33879	1.1986e-05	0.00646197	3.79038	chemokine (C-C motif) ligand 5
1683	Bt.16049.1.S1_at	-2.15546	9.5653	-5.44574	0.000348839	0.0250424	0.554888	lysosomal multispanning membrane protein 5
1302	Bt.14020.1.S1_at	-2.15987	7.09904	-7.74488	2.21625e-05	0.00831191	3.2181	leucine-rich alpha-2-glycoprotein 1
1726	Bt.16123.2.S1_a_at	-2.18765	8.44496	-5.0358	0.000613283	0.0326122	-0.00354964	serum/glucocorticoid regulated kinase 1
8471	Bt.9605.1.S1_at	-2.19883	8.5403	-6.78822	6.45193e-05	0.0121937	2.20184	membrane-spanning 4-domains, subfamily A, member 8B
8056	Bt.8544.1.S1_at	-2.20386	6.96283	-4.9635	0.000679148	0.0343476	-0.104796	CD69 molecule
8306	Bt.9211.1.S1_at	-2.25145	7.92155	-5.85973	0.000202099	0.0205094	1.09202	amyloid beta (A4) precursor protein-binding, family B, member 1 interacting protein
5098	Bt.26735.1.S1_at	-2.26621	7.17126	-4.47229	0.0013856	0.0455196	-0.814102	solute carrier family 46, member 2
7274	Bt.6009.1.S1_at	-2.27302	7.27611	-4.74646	0.000926669	0.0378836	-0.413624	solute carrier family 7 (cationic amino acid transporter, y+ system), member 7
2433	Bt.18889.1.S1_at	-2.30837	7.47448	-4.81464	0.000839872	0.036704	-0.315827	linker for activation of T cells family, member 2
1669	Bt.16018.1.S1_a_at	-2.32302	9.4096	-5.56952	0.000295572	0.024282	0.718305	caspase 4, apoptosis-related cysteine peptidase
4483	Bt.24600.1.S1_at	-2.33188	8.67532	-6.97514	5.19365e-05	0.011723	2.41012	apoptosis-associated tyrosine kinase
5361	Bt.27361.1.A1_at	-2.33636	11.2689	-7.68583	2.36051e-05	0.00833946	3.15884	tumor necrosis factor receptor superfamily, member 6b, decoy
1654	Bt.15957.1.S1_at	-2.35658	8.06922	-4.81965	0.000833848	0.036704	-0.308672	ENSBTAG00000039748
7565	Bt.6817.1.S1_at	-2.3897	9.35374	-5.89761	0.000192477	0.0203035	1.13984	tumor necrosis factor receptor superfamily, member 1B
6296	Bt.351.1.S1_at	-2.41853	8.08921	-4.52484	0.00128171	0.0442242	-0.736473	coronin, actin binding protein, 1A
4555	Bt.24760.1.S1_at	-2.42759	7.96495	-5.60211	0.000283058	0.0234775	0.760919	similar to immunoglobulin-like transcript 5 protein
5643	Bt.28225.1.A1_at	-2.45128	7.40496	-4.87846	0.000766461	0.0357378	-0.224922	SAM domain, SH3 domain and nuclear localization signals 1
6857	Bt.4898.1.S1_at	-2.50613	8.30739	-4.98999	0.000654174	0.0337899	-0.0676032	brain abundant, membrane attached signal protein 1
7948	Bt.8140.1.S1_at	-2.51874	7.51732	-5.41057	0.000365795	0.0250424	0.508027	Fc fragment of IgE, high affinity I, receptor for; gamma polypeptide
7143	Bt.5538.1.S1_at	-2.53399	9.47107	-9.51731	3.89639e-06	0.00390203	4.80861	UDP-glucose dehydrogenase
6734	Bt.4675.1.S1_a_at	-2.57326	7.59669	-9.34812	4.5456e-06	0.00390203	4.67131	myxovirus (influenza virus) resistance 1, interferon-inducible protein p78 (mouse)
3028	Bt.20596.1.S1_at	-2.60627	7.70522	-8.76733	7.85496e-06	0.00521207	4.17782	myelin protein zero-like 2
7058	Bt.5362.1.S1_at	-2.61906	7.37375	-9.36734	4.46619e-06	0.00390203	4.68705	serpin peptidase inhibitor, clade A (alpha-1 antiproteinase, antitrypsin), member 3
4292	Bt.2408.1.S1_s_at	-2.6298	9.70285	-4.43742	0.00145949	0.0464558	-0.865857	chemokine (C-C motif) ligand 2
7865	Bt.784.1.A1_at	-2.66033	7.20834	-6.20272	0.000130854	0.0169275	1.51697	Src-like-adaptor
3625	Bt.22050.1.S1_at	-2.73368	7.74136	-5.72048	0.00024219	0.0220463	0.914341	hemopoietic cell kinase
2118	Bt.17571.1.A1_at	-2.73859	7.7916	-5.08665	0.000571084	0.0317817	0.0671594	spleen focus forming virus (SFFV) proviral integration oncogene spi1
1136	Bt.13628.1.S1_at	-2.73932	8.13713	-5.42247	0.00035996	0.0250424	0.523906	transglutaminase 3 (E polypeptide, protein-glutamine-gamma-glutamyltransferase)
150	Bt.10398.1.S1_at	-2.82622	9.62562	-6.62057	7.86562e-05	0.0130478	2.01083	pentraxin-related gene, rapidly induced by IL-1 beta
1296	Bt.14005.1.S1_at	-2.84433	7.89737	-4.43775	0.00145875	0.0464558	-0.865356	CD53 molecule
653	Bt.12304.1.S1_at	-2.84713	8.61929	-5.6444	0.000267661	0.0226358	0.815984	ISG15 ubiquitin-like modifier
4002	Bt.23042.1.S1_at	-2.90081	11.7155	-7.53828	2.7678e-05	0.00884261	3.00884	metallothionein 1E
7672	Bt.7165.1.S1_at	-2.92586	7.65528	-5.62352	0.000275145	0.0230428	0.788839	chemokine (C-X-C motif) ligand 5
7639	Bt.7066.1.S1_at	-2.99577	7.93177	-4.74774	0.000924953	0.0378836	-0.41178	arachidonate 5-lipoxygenase-activating protein
8420	Bt.9504.1.A1_at	-3.02047	7.27003	-9.24997	4.97593e-06	0.00390203	4.59036	chemokine (C-C motif) ligand 4
3358	Bt.21431.1.S1_at	-3.04672	7.41195	-6.33449	0.000111184	0.0159845	1.67549	lymphotoxin beta (TNF superfamily, member 3)
989	Bt.13293.1.S1_at	-3.04905	8.6673	-4.87072	0.000774989	0.0359412	-0.235916	CD48 molecule
6999	Bt.5238.1.S1_at	-3.08281	10.797	-6.84659	6.02662e-05	0.0120897	2.26741	similar to chitinase 3-like 1; chitinase 3-like 1 (cartilage glycoprotein-39)
3656	Bt.22116.1.A1_at	-3.17336	11.7478	-10.4295	1.76227e-06	0.00304026	5.50242	interleukin 18 binding protein
8539	Bt.9774.1.S1_a_at	-3.17689	10.1004	-9.58703	3.65908e-06	0.00390203	4.86436	hypothetical LOC614805
4718	Bt.2519.1.S1_at	-3.21369	7.58221	-8.56491	9.57031e-06	0.00550357	3.99737	metallothionein 2A
3128	Bt.209.3.S1_at	-3.27526	8.30234	-5.91889	0.000187292	0.0203035	1.1666	lysozyme (renal amyloidosis)
5991	Bt.29351.1.A1_at	-3.57128	8.97795	-8.8583	7.19633e-06	0.00517296	4.25746	protease, serine, 22
1829	Bt.16453.1.A1_at	-3.57341	8.14454	-7.36681	3.33995e-05	0.00929367	2.83101	solute carrier family 6 (amino acid transporter), member 14
4096	Bt.2334.1.S1_at	-3.76276	8.47301	-5.31264	0.000417876	0.026412	0.376476	CD68 molecule
1682	Bt.16048.1.S1_at	-3.79251	9.10831	-6.89921	5.66932e-05	0.0117873	2.3261	serglycin
1102	Bt.13542.1.S1_at	-4.06944	10.146	-14.9206	7.23721e-08	0.000312141	8.02772	complement factor B
6529	Bt.4199.1.S1_at	-4.2378	8.08938	-14.2483	1.0984e-07	0.000315826	7.72526	interleukin 1 receptor antagonist
8366	Bt.9360.1.S1_at	-4.24721	9.99419	-8.25335	1.30663e-05	0.00663	3.71064	S100 calcium binding protein A8
6316	Bt.357.1.S1_at	-4.3494	8.81497	-6.36872	0.000106615	0.0159091	1.71625	S100 calcium binding protein A12 (calgranulin C)
3732	Bt.22322.1.S1_at	-4.41876	6.81047	-12.535	3.47198e-07	0.000748732	6.84576	serum amyloid A-like; similar to serum amyloid A1 preproprotein
5459	Bt.278.1.S1_at	-4.58391	11.7126	-6.05663	0.000157169	0.0183209	1.33816	serum amyloid A 3
8616	Bt.9974.1.S1_at	-4.70384	7.21236	-8.09022	1.54369e-05	0.00700834	3.556	chemokine (C-C motif) ligand 3
1757	Bt.16201.1.S1_at	-5.07173	7.99866	-8.65238	8.78343e-06	0.00541184	4.0759	S100 calcium binding protein A9
917	Bt.13125.1.S1_s_at	-5.22254	7.59007	-7.41354	3.17222e-05	0.00922058	2.87985	defensin, beta 1
736	Bt.12553.1.S1_at	-5.51637	9.45227	-5.3726	0.00038511	0.0259469	0.457195	haptoglobin
