# Supplementary material for: Impact of Intramammary Treatment on Gene Expression Profiles in Bovine Escherichia coli Mastitis
Source: PLoS One. 2014 Jan 14;9(1):e85579. doi: 10.1371/journal.pone.0085579 (PMC3891811; doi:10.1371/journal.pone.0085579)
Supplement: Table S6 — List of DE genes in CFPD compared to CNT quarters 48 h post challenge. (XLSX) [file pone.0085579.s006.xlsx]

## Sheet: DEPred48
	ID	logFC	AveExpr	t	P.Value	adj.P.Val	B	Name
3015	Bt.17371.1.A1_at	4.84194	8.53515	6.34325	2.92226e-05	0.00880213	2.78608	hypothetical LOC515994
4805	Bt.21137.1.S1_at	2.76468	11.452	4.70774	0.000441895	0.0369253	0.211675	solute carrier family 34 (sodium phosphate), member 2
9810	Bt.405.1.S1_at	2.38789	10.0139	5.95246	5.40632e-05	0.012504	2.20918	follistatin
7278	Bt.2598.1.S1_at	2.34096	10.9331	5.06431	0.000236867	0.0285151	0.807909	arachidonate 15-lipoxygenase
10098	Bt.457.1.S1_at	2.18207	11.0413	6.82878	1.4008e-05	0.00647969	3.46902	spermadhesin 1
5157	Bt.21761.1.S1_a_at	2.12128	8.37571	5.30798	0.000156219	0.0232568	1.20459	tropomodulin 4 (muscle)
171	Bt.10310.1.S1_at	1.63343	6.45619	5.20302	0.000186709	0.0251902	1.03482	myosin binding protein C, slow type
3127	Bt.17665.1.A1_at	1.61203	8.7255	4.77581	0.000391792	0.0342871	0.326889	solute carrier family 25 (mitochondrial oxodicarboxylate carrier), member 21
6234	Bt.2367.1.A1_at	1.25612	10.2643	4.42768	0.000729462	0.0481063	-0.268743	5'-nucleotidase, ecto (CD73)
5875	Bt.22854.2.S1_at	1.13353	13.8907	4.6983	0.000449355	0.0370704	0.195643	fatty acid synthase
6388	Bt.24209.1.S1_at	1.11166	6.88982	5.09307	0.000225418	0.0280732	0.855186	H1 histone family, member 0
2252	Bt.15740.2.S1_at	1.11145	9.67885	5.00338	0.000263186	0.030989	0.707313	tumor protein D52-like 1
6748	Bt.24724.1.S1_at	1.03723	7.46916	4.91092	0.000309107	0.0320285	0.553638	gasdermin B
12268	Bt.8874.1.S1_at	-1.00578	9.52847	-4.62743	0.000509694	0.0395303	0.0749439	similar to 5-nucleotidase domain containing 2
10317	Bt.4884.1.S1_at	-1.01331	7.32979	-4.80417	0.000372701	0.0334283	0.374697	Rab interacting lysosomal protein-like 2
5648	Bt.22491.1.A1_at	-1.01781	7.01144	-4.97703	0.000275498	0.0315085	0.663642	similar to NKp80 NK receptor
5354	Bt.2203.1.S1_at	-1.01934	9.91877	-4.64619	0.000492942	0.0388688	0.106965	abhydrolase domain containing 12
5889	Bt.2294.1.S1_a_at	-1.02442	8.06838	-4.94923	0.000289141	0.0315474	0.617461	ubiquitin-like modifier activating enzyme 7
1792	Bt.13902.1.S1_at	-1.02883	8.87737	-4.67761	0.000466158	0.0379728	0.160481	interferon regulatory factor 8
9952	Bt.4311.1.S1_at	-1.04248	11.2058	-4.88972	0.000320767	0.0323332	0.518239	guanine nucleotide binding protein (G protein), alpha inhibiting activity polypeptide 2
11443	Bt.6980.1.S1_at	-1.05445	6.51632	-4.39941	0.000767729	0.0497181	-0.317786	SLAM family member 7
9145	Bt.2966.1.A1_at	-1.05462	9.35357	-4.43762	0.000716483	0.0478345	-0.251526	dedicator of cytokinesis 11
4437	Bt.20549.1.S1_at	-1.05607	7.72816	-4.72216	0.000430752	0.0365077	0.236132	regulator of G-protein signaling 19
12572	Bt.9379.1.S1_at	-1.0616	7.74215	-4.53048	0.000606199	0.0446107	-0.0912476	monoamine oxidase A
3540	Bt.18740.2.S1_at	-1.06585	6.44541	-4.81398	0.000366328	0.0334283	0.391202	ganglioside induced differentiation associated protein 2
3864	Bt.19770.1.S1_at	-1.07558	12.003	-4.84372	0.000347683	0.0325594	0.441177	CD59 molecule, complement regulatory protein
11569	Bt.7236.1.S1_at	-1.1088	8.81923	-5.21057	0.00018432	0.0251296	1.04709	phosphoinositide-3-kinase, regulatory subunit 1 (alpha)
1336	Bt.13130.1.S1_at	-1.10906	6.74037	-4.93808	0.000294809	0.0315474	0.598908	CD40 molecule, TNF receptor superfamily member 5
5219	Bt.21851.1.A1_at	-1.12207	6.82256	-4.8451	0.000346844	0.0325594	0.443489	similar to nuclear antigen Sp100
9943	Bt.4293.1.S1_at	-1.12313	9.02981	-4.50027	0.000639994	0.0455814	-0.143262	intercellular adhesion molecule 3
2060	Bt.1491.1.S1_at	-1.12426	9.28945	-4.71513	0.000436147	0.0366817	0.224213	complement component 1, s subcomponent
6838	Bt.24884.1.A1_a_at	-1.14934	7.55943	-6.19857	3.66069e-05	0.00998252	2.57536	similar to Granulocyte-macrophage colony-stimulating factor receptor alpha chain precursor (GM-CSF-R-alpha) (GMR) (CD116 antigen) (CDw116)
4963	Bt.21410.1.S1_at	-1.15394	8.87271	-4.87763	0.000327625	0.0323484	0.49801	cathepsin A
6090	Bt.23438.1.S1_at	-1.15918	7.70977	-4.57779	0.000556933	0.0421836	-0.00999507	anthrax toxin receptor 2
6120	Bt.23504.1.A1_at	-1.19844	10.5495	-4.43472	0.000720244	0.047839	-0.256546	sulfatase 2
9948	Bt.4303.1.S1_at	-1.20028	8.09767	-5.62661	9.1779e-05	0.016786	1.70948	adenosine deaminase
10632	Bt.5362.2.S1_a_at	-1.21873	7.59238	-5.2556	0.000170722	0.0238921	1.12008	similar to endopin 2C
9809	Bt.4049.1.S1_at	-1.22121	8.05529	-5.28184	0.000163287	0.0237628	1.16248	armadillo repeat containing, X-linked 6
7605	Bt.26709.2.A1_at	-1.23149	8.77496	-5.16613	0.000198857	0.0265525	0.97475	similar to coproporphyrinogen oxidase
11262	Bt.6608.1.S1_at	-1.23243	7.14074	-4.45572	0.000693456	0.0470889	-0.220195	plexin C1
9856	Bt.4140.1.S1_at	-1.24337	9.18381	-6.09878	4.28336e-05	0.0109067	2.42805	cytochrome b-245, alpha polypeptide
4730	Bt.21026.1.S1_at	-1.24366	6.41024	-5.13684	0.000209089	0.0270278	0.926911	G protein-coupled receptor 65
10302	Bt.4856.1.S2_at	-1.25416	6.79897	-4.5232	0.000614165	0.0447031	-0.103763	interleukin 1, beta
3741	Bt.1942.1.S1_at	-1.25659	7.22505	-5.68199	8.37958e-05	0.0159606	1.79561	plasminogen activator, urokinase receptor
4403	Bt.20512.1.S1_at	-1.26476	9.75403	-5.50496	0.000112254	0.018404	1.5186	similar to alpha 1 type XV collagen
2043	Bt.1472.1.S1_at	-1.27408	8.45106	-6.86906	1.31977e-05	0.00633097	3.52402	inhibitor of kappa light polypeptide gene enhancer in B-cells, kinase epsilon
7504	Bt.2657.1.S1_a_at	-1.28019	8.02679	-5.92479	5.65155e-05	0.0126205	2.16741	fermitin family homolog 3 (Drosophila)
4213	Bt.20286.1.S1_at	-1.31226	8.63254	-5.59809	9.61975e-05	0.0170678	1.66495	phosphodiesterase 4B, cAMP-specific
6631	Bt.24570.1.S1_at	-1.32819	6.52688	-5.25274	0.000171554	0.0238921	1.11546	N-acylethanolamine acid amidase
3008	Bt.1736.1.A1_at	-1.3532	7.25174	-4.53679	0.000599371	0.0443603	-0.0803879	suppressor of cytokine signaling 1
7799	Bt.26983.1.S1_at	-1.36112	7.58014	-5.99185	5.07632e-05	0.0119543	2.26845	caspase 1, apoptosis-related cysteine peptidase (interleukin 1, beta, convertase)
12559	Bt.9351.1.S1_at	-1.3654	7.09387	-7.86885	3.2132e-06	0.00346811	4.81032	NFAT activating protein with ITAM motif 1
5551	Bt.22362.1.S1_at	-1.36765	7.66996	-5.02126	0.000255161	0.0303197	0.736885	SH3-domain kinase binding protein 1
4773	Bt.21087.1.A1_at	-1.37705	8.08088	-6.94156	1.18619e-05	0.00601933	3.62236	transcription factor 19
9957	Bt.4317.2.A1_at	-1.3779	6.33765	-4.75677	0.000405182	0.0352209	0.294723	protein kinase C, delta
3584	Bt.18889.1.S1_at	-1.39274	7.92082	-4.86166	0.000336913	0.0324022	0.471274	linker for activation of T cells family, member 2
12465	Bt.9202.1.S1_at	-1.39393	8.8626	-4.49047	0.000651385	0.045604	-0.160177	fibrinogen-like 2
7469	Bt.26522.1.A1_at	-1.39581	7.05752	-7.4541	5.6872e-06	0.00433298	4.29476	chromosome 3 open reading frame 34 ortholog
9685	Bt.3841.1.S1_at	-1.42493	7.35433	-4.44027	0.000713061	0.0478345	-0.246934	CD83 molecule
5595	Bt.22430.1.A1_at	-1.4306	8.28417	-6.05865	4.56446e-05	0.0111545	2.36836	cytochrome b-245, beta polypeptide
940	Bt.12304.1.S1_at	-1.44554	8.51644	-8.01933	2.62527e-06	0.00336005	4.99128	ISG15 ubiquitin-like modifier
10116	Bt.4588.1.S1_at	-1.45246	7.4415	-5.5264	0.000108324	0.0179874	1.55241	pleckstrin homology domain containing, family O member 2
4920	Bt.21343.2.A1_a_at	-1.4527	8.14382	-6.4602	2.44082e-05	0.00854417	2.95399	glia maturation factor, gamma
12235	Bt.8820.1.S1_a_at	-1.4535	7.37004	-6.92896	1.20833e-05	0.00601933	3.60533	hematopoietic cell-specific Lyn substrate 1
2437	Bt.16049.1.S1_at	-1.48132	10.415	-4.95591	0.0002858	0.0315474	0.628567	lysosomal multispanning membrane protein 5
11230	Bt.6556.1.S1_at	-1.48486	8.79134	-4.59174	0.000543213	0.0413864	0.0139119	regakine 1
7613	Bt.26722.1.A1_a_at	-1.49142	6.91073	-5.30842	0.000156103	0.0232568	1.20529	similar to hCG1745555
5900	Bt.22978.2.S1_at	-1.49596	10.4472	-5.14692	0.000205504	0.0268857	0.943403	interferon induced transmembrane protein 1 (9-27)
12471	Bt.9211.1.S1_at	-1.49866	8.35161	-4.9501	0.000288699	0.0315474	0.618923	amyloid beta (A4) precursor protein-binding, family B, member 1 interacting protein
10172	Bt.4670.1.S1_at	-1.50376	8.8666	-4.80948	0.000369239	0.0334283	0.383627	similar to Transforming growth factor-beta induced protein IG-H3 precursor (Beta IG-H3) (Kerato-epithelin) (RGD-containing collagen associated protein) (RGD-CAP)
10948	Bt.6009.1.S1_at	-1.51399	7.70699	-7.24095	7.68967e-06	0.00553314	4.01995	solute carrier family 7 (cationic amino acid transporter, y+ system), member 7
1630	Bt.13628.1.S1_at	-1.52117	7.80564	-4.7041	0.000444752	0.0369258	0.205505	transglutaminase 3 (E polypeptide, protein-glutamine-gamma-glutamyltransferase)
9541	Bt.351.1.S1_at	-1.55184	8.91337	-4.56449	0.000570345	0.0427	-0.0328038	coronin, actin binding protein, 1A
6405	Bt.24238.1.A1_at	-1.56288	9.34955	-4.86975	0.000332175	0.0323484	0.484819	macrophage expressed 1
2242	Bt.15731.1.A1_at	-1.57032	7.12795	-4.64367	0.000495163	0.0388688	0.102656	V-set and immunoglobulin domain containing 4
2020	Bt.1457.1.A1_at	-1.5739	6.73563	-6.15374	3.92772e-05	0.010382	2.50937	similar to Paired immunoglobulin-like type 2 receptor alpha precursor (Inhibitory receptor PILR-alpha) (Cell surface receptor FDF03)
10136	Bt.4615.1.S1_at	-1.58779	7.94702	-5.53158	0.000107397	0.0179874	1.56057	integrin, beta 2 (complement component 3 receptor 3 and 4 subunit)
8752	Bt.28624.1.S1_at	-1.58822	7.17659	-4.41558	0.000745595	0.0487725	-0.289726	sterile alpha motif domain containing 9
12307	Bt.8939.1.S1_at	-1.5923	8.84947	-4.87286	0.000330368	0.0323484	0.490036	TYRO protein tyrosine kinase binding protein
11490	Bt.7066.1.S1_at	-1.59792	7.80453	-6.77553	1.51612e-05	0.00677129	3.39592	arachidonate 5-lipoxygenase-activating protein
12639	Bt.9504.1.A1_at	-1.60445	7.6956	-4.74295	0.000415199	0.035851	0.271343	chemokine (C-C motif) ligand 4
5202	Bt.2183.1.A1_at	-1.60834	8.5486	-4.46098	0.000686915	0.0470737	-0.211107	similar to Beta-hexosaminidase beta chain precursor (N-acetyl-beta-glucosaminidase) (Beta-N-acetylhexosaminidase) (Hexosaminidase B); hexosaminidase B (beta polypeptide)
6226	Bt.23659.1.S1_at	-1.61312	12.1708	-4.84087	0.000349425	0.0325594	0.436396	solute carrier family 1 (neuronal/epithelial high affinity glutamate transporter, system Xag), member 1
676	Bt.11586.1.S1_at	-1.64428	6.9617	-5.52958	0.000107753	0.0179874	1.55742	PYD and CARD domain containing
12313	Bt.8957.1.S1_at	-1.67268	7.97361	-6.08484	4.37885e-05	0.0109067	2.40735	chemokine (C-X-C motif) receptor 4
10555	Bt.5259.1.S1_at	-1.67574	8.39119	-5.10201	0.000221977	0.0279404	0.86986	XIAP associated factor 1
9299	Bt.3046.2.S1_at	-1.69615	7.36829	-4.93352	0.000297158	0.0315474	0.591324	ficolin B
1173	Bt.12741.1.S1_at	-1.69864	8.83992	-5.44965	0.000123104	0.0199305	1.43103	ectonucleoside triphosphate diphosphohydrolase 2
5462	Bt.22179.1.S1_at	-1.70573	6.85325	-6.52102	2.2243e-05	0.00800254	3.04045	similar to basement membrane-induced gene
4913	Bt.21331.2.S1_at	-1.70841	7.09556	-4.93641	0.000295667	0.0315474	0.596129	chemokine (C-C motif) receptor 5
1899	Bt.1409.1.S1_at	-1.72178	8.93858	-6.09157	4.33251e-05	0.0109067	2.41734	tubulin polymerization-promoting protein family member 3
3086	Bt.17571.1.A1_at	-1.73192	7.54901	-5.53099	0.000107501	0.0179874	1.55964	spleen focus forming virus (SFFV) proviral integration oncogene spi1
2259	Bt.15751.1.S1_at	-1.73959	8.54399	-5.75855	7.39429e-05	0.014734	1.91386	adenosine monophosphate deaminase 2
2420	Bt.16018.1.S2_at	-1.74573	9.42913	-4.57446	0.000560257	0.0421886	-0.0156981	caspase 4, apoptosis-related cysteine peptidase
11950	Bt.8140.1.S1_at	-1.76662	7.83924	-5.8251	6.63692e-05	0.0138647	2.01589	Fc fragment of IgE, high affinity I, receptor for; gamma polypeptide
11820	Bt.784.1.A1_at	-1.77701	7.8436	-6.98981	1.10529e-05	0.00601933	3.68737	Src-like-adaptor
170	Bt.1031.1.S1_at	-1.77966	9.27306	-6.94815	1.17478e-05	0.00601933	3.63127	cathepsin H
4975	Bt.21431.1.S1_at	-1.78789	8.15634	-5.13219	0.000210764	0.0270278	0.919304	lymphotoxin beta (TNF superfamily, member 3)
8048	Bt.27364.1.S1_at	-1.80363	6.88122	-8.02012	2.6225e-06	0.00336005	4.99223	platelet-activating factor receptor
11984	Bt.8227.1.S1_at	-1.8054	9.02714	-5.61135	9.41157e-05	0.0169304	1.68567	nuclear factor of kappa light polypeptide gene enhancer in B-cells inhibitor, zeta
12229	Bt.8803.1.A1_at	-1.83734	9.33461	-7.05927	9.98952e-06	0.00601933	3.78031	complement component 1, r subcomponent
11437	Bt.6963.1.A1_at	-1.8492	6.10267	-4.92818	0.000299938	0.0315837	0.582422	ecotropic viral integration site 2B
131	Bt.10185.1.S1_at	-1.8568	7.5803	-6.97351	1.13194e-05	0.00601933	3.66545	thioesterase superfamily member 4
1430	Bt.13293.1.S1_at	-1.85773	8.96903	-5.87345	6.13816e-05	0.0132502	2.08958	CD48 molecule
8715	Bt.28561.1.S1_at	-1.86492	7.42906	-5.23682	0.000176262	0.0242867	1.08967	mitogen-activated protein kinase kinase kinase 8
9665	Bt.3809.1.S1_at	-1.86528	9.81767	-4.99285	0.000268034	0.0309962	0.689882	lactate dehydrogenase A
6254	Bt.23722.1.A1_at	-1.88564	6.88015	-5.35104	0.000145264	0.0226682	1.27375	complement component 6
12204	Bt.8745.1.S1_at	-1.936	8.00892	-4.72149	0.00043126	0.0365077	0.235003	zinc finger CCCH-type containing 12A
3897	Bt.19845.2.A1_at	-1.9375	7.3129	-4.64859	0.000490843	0.0388688	0.111052	coagulation factor XIII, A1 polypeptide
5370	Bt.22050.1.S1_at	-1.93754	7.87144	-9.33003	5.0202e-07	0.00290324	6.43918	hemopoietic cell kinase
10631	Bt.5362.1.S1_at	-1.94756	8.65455	-5.82727	6.61359e-05	0.0138647	2.01921	serpin peptidase inhibitor, clade A (alpha-1 antiproteinase, antitrypsin), member 3
3665	Bt.19160.1.A1_at	-1.96819	7.85221	-7.15892	8.64942e-06	0.00589617	3.91238	similar to vanin 2
12115	Bt.8544.1.S1_at	-2.06519	7.34174	-4.91414	0.000307372	0.0320285	0.559021	CD69 molecule
1851	Bt.14005.1.S1_at	-2.06757	8.30087	-4.99741	0.000265925	0.0309962	0.697425	CD53 molecule
11165	Bt.643.1.S1_at	-2.0718	9.9388	-8.34649	1.70716e-06	0.00290324	5.37385	similar to C-C motif chemokine 23 precursor (Small-inducible cytokine A23) (Macrophage inflammatory protein 3) (MIP-3) (Myeloid progenitor inhibitory factor 1) (MPIF-1) (CK-beta-8) (CKB-8)
12819	Bt.9774.1.S1_a_at	-2.07334	11.1553	-4.66332	0.000478143	0.0387057	0.136164	hypothetical LOC614805
12534	Bt.9296.1.A1_at	-2.07504	6.63991	-6.68094	1.74645e-05	0.00729679	3.26501	similar to Interferon-induced guanylate-binding protein 1 (GTP-binding protein 1) (Guanine nucleotide-binding protein 1) (HuGBP-1)
9074	Bt.29415.1.A1_at	-2.08516	6.94481	-7.95697	2.85366e-06	0.00336005	4.91668	similar to olfactory receptor Olr1722
8521	Bt.28225.1.A1_at	-2.08744	7.8539	-5.65877	8.70508e-05	0.0163403	1.75955	SAM domain, SH3 domain and nuclear localization signals 1
12579	Bt.9391.2.S1_at	-2.09685	9.44457	-5.28548	0.000162285	0.0237628	1.16833	baculoviral IAP repeat-containing 3
5955	Bt.2314.1.S1_at	-2.10033	8.77542	-6.70567	1.68286e-05	0.00726548	3.29937	selectin L
10757	Bt.5538.1.S1_at	-2.13907	10.3619	-6.19184	3.69951e-05	0.00998252	2.56547	UDP-glucose dehydrogenase
5454	Bt.22167.2.A1_at	-2.21378	8.59195	-6.54043	2.15957e-05	0.00799163	3.06792	leucine rich repeat containing 2
6057	Bt.2334.1.S1_at	-2.27891	8.62418	-4.88877	0.000321304	0.0323332	0.516638	CD68 molecule
11707	Bt.7542.1.S1_at	-2.30793	8.45433	-5.5713	0.000100553	0.0175995	1.62299	BCL2-related protein A1
2111	Bt.154.1.S1_at	-2.36733	8.0417	-5.93598	5.551e-05	0.0126134	2.18432	chemokine (C-C motif) ligand 8
10326	Bt.4898.1.S1_at	-2.41722	9.07813	-6.54763	2.13606e-05	0.00799163	3.0781	brain abundant, membrane attached signal protein 1
1713	Bt.1377.1.S1_at	-2.42788	6.9495	-8.88182	8.66e-07	0.00290324	5.96895	chemokine (C-C motif) receptor 1
5573	Bt.22390.3.A1_at	-2.45349	7.39629	-4.86028	0.000337732	0.0324022	0.468954	ceruloplasmin (ferroxidase)
12930	Bt.9974.1.S1_at	-2.45732	7.58076	-5.71905	7.88648e-05	0.0152456	1.85296	chemokine (C-C motif) ligand 3
8356	Bt.28015.1.S1_at	-2.47403	6.96558	-7.73126	3.87432e-06	0.00353019	4.64205	Fc gamma 2 receptor
2368	Bt.15912.1.S1_at	-2.48554	8.01643	-7.66198	4.26077e-06	0.00353019	4.55629	placenta-specific 8
4633	Bt.209.3.S1_at	-2.58813	9.00214	-5.25704	0.000170307	0.0238921	1.12241	lysozyme (renal amyloidosis)
12366	Bt.9054.1.A1_at	-2.63565	6.92049	-9.75537	3.04731e-07	0.00290324	6.86313	peroxisomal biogenesis factor 5
6377	Bt.24181.1.S1_at	-2.75425	11.8626	-4.45315	0.000696686	0.0470889	-0.224653	lipopolysaccharide binding protein
1950	Bt.142.1.S1_at	-2.75999	7.50668	-8.30862	1.79323e-06	0.00290324	5.33033	neutrophil cytosolic factor 1
2436	Bt.16048.1.S1_at	-2.80757	9.76228	-6.34408	2.91851e-05	0.00880213	2.78728	serglycin
12760	Bt.9675.1.S1_at	-2.85623	9.287	-6.59303	1.99393e-05	0.00783923	3.14207	ENSBTAG00000039504
9883	Bt.4199.1.S1_at	-2.94093	8.12408	-6.34842	2.89897e-05	0.00880213	2.79355	interleukin 1 receptor antagonist
5527	Bt.22322.1.S1_at	-3.12495	7.17119	-7.67787	4.16863e-06	0.00353019	4.57602	serum amyloid A-like; similar to serum amyloid A1 preproprotein
2128	Bt.155.1.S1_at	-3.28782	7.32459	-4.80184	0.000374236	0.0334283	0.370764	interleukin 8
2848	Bt.16966.1.S1_at	-3.30816	7.06512	-6.36857	2.81009e-05	0.00880213	2.82262	chemokine (C-X-C motif) ligand 10
2225	Bt.15713.1.A1_at	-3.38793	6.90794	-8.36277	1.6715e-06	0.00290324	5.39252	pleckstrin
9568	Bt.357.1.S1_at	-3.50379	8.8089	-5.62503	9.20174e-05	0.016786	1.70702	S100 calcium binding protein A12 (calgranulin C)
12565	Bt.9360.1.S1_at	-3.83267	9.30547	-6.31308	3.06207e-05	0.00901363	2.74242	S100 calcium binding protein A8
2536	Bt.16201.1.S1_at	-4.05198	7.41343	-5.76905	7.26902e-05	0.014734	1.93	S100 calcium binding protein A9
